# Supplementary material for: Ability of municipality-level deprivation indices to capture social inequalities in perinatal health in France: A nationwide study using preterm birth and small for gestational age to illustrate their relevance
Source: BMC Public Health. 2022 May 9;22:919. doi: 10.1186/s12889-022-13246-1 (PMC9082984; doi:10.1186/s12889-022-13246-1)
Supplement: Supplementary file 6 — Additional file 6. FDep and FEDI Components at municipality. Data on the proportions of each components of FDep and FEDI analysed in this study. [file 12889_2022_13246_MOESM6_ESM.xlsx]

## Sheet: Feuil1
identifier_number_of_the_municipality	Proportion_of_single_parent_households	Proportion_of_foreign_nationals	Proportion_of non_home owners	proportion_of_households_with_six_persons_or_more	Proportion_of_the_household_with_no_access_to_a_car	proportion_of_households_without_exclusive_use_of_indoor_ toilet_bath_or_shower	Proportion_of_unskilled_farm_workers	Proportion_of_persons_with_lower_secondary_education_or_less	Proportion_of_residences_with_more_than_1_person_per_room	Median_household_income	Proportion_of_unemployment	Proportion_of blue_collar_workers	Proportion_of_persons_with_upper_Secondary_school_education_level
01001	0.06383	0.01043	0.150327	0.019608	0.0322581	0	0.604651	0.238182	0.01634	22228	0.087766	0.290698	0.170909
01002	0.066667	0.00823	0.148515	0.009901	0	0.009901	0.636364	0.165714	0.029703	22883.3	0.0813008	0.090988	0.217143
01004	0.170198	0.074644	0.536223	0.016257	0.14489	0.000823	0.61228	0.298827	0.045685	19735.2	0.158234	0.267912	0.193366
01005	0.09375	0.013589	0.237864	0.022654	0.0661157	0.001618	0.619318	0.281834	0.030744	23182.7	0.0787589	0.261364	0.179966
01006	0.142857	0.063636	0.283019	0	0.0909091	0	0.5	0.221053	0		0.137931	0.251926	0.315789
01007	0.121619	0.016343	0.242216	0.014594	0.0675547	0.004864	0.583458	0.245536	0.02724	21986.5	0.0852454	0.234466	0.204096
01008	0.1282	0.023958	0.269807	0.012221	0.0384615	0.006615	0.570821	0.229849	0.012633	24389.1	0.0754676	0.253822	0.176472
01009	0.153699	0.038614	0.176063	0.014151	0.028169	0.007039	0.729817	0.261796	0.007048	23070.7	0.0774518	0.379079	0.202519
01010	0.123077	0.029596	0.226293	0.010776	0.0517598	0.002155	0.73913	0.274684	0.008621	22527.3	0.096475	0.330595	0.196203
01011	0	0.018617	0.193333	0.013333	0.0310559	0	0.387097	0.227612	0.04	22300.7	0.0944444	0.161061	0.190299
01012	0.111111	0.015338	0.183673	0.020408	0.0333333	0.006803	0.769215	0.308945	0.027211	22014	0.116438	0.30857	0.15432
01013	0	0	0.126984	0	0	0	0.684211	0.277778	0.063492	19886	0.1	0.315594	0.175926
01014	0.108911	0.135067	0.388559	0.020059	0.0598227	0.001486	0.746429	0.401524	0.066122	20272.6	0.140656	0.417764	0.161696
01015	0.119676	0.007914	0.185458	0.014377	0.0437956	0.011145	0.623968	0.306648	0.017899	22070.7	0.0898806	0.192741	0.176631
01016	0.034483	0.013245	0.127168	0.028902	0.0571429	0	0.657895	0.277259	0.023121	21124.3	0.0784314	0.263158	0.17757
01017	0.12	0.018265	0.172589	0.015228	0.103627	0.015228	0.862069	0.323077	0.015228	18925.6	0.148352	0.449357	0.196923
01021	0.124177	0.021709	0.269017	0.018218	0.043299	0.002175	0.585472	0.20795	0.0197	22934.8	0.0614355	0.222684	0.216871
01022	0.121622	0.037462	0.380035	0.007005	0.158363	0.005254	0.723322	0.322208	0.029772	19515	0.140532	0.342965	0.142797
01023	0	0	0.241379	0	0	0	0.8	0.308402	0		0.0270076	0.504643	0.211322
01024	0.099476	0.013703	0.259059	0.018504	0.0458241	0.003084	0.592476	0.207567	0.020046	21533.3	0.0689885	0.225724	0.185579
01025	0.075427	0.012848	0.165688	0.012256	0.021097	0.005983	0.66911	0.290981	0.018946	21632.9	0.0733509	0.329583	0.175486
01026	0.112005	0.029574	0.394884	0.008273	0.115183	0	0.623173	0.324163	0.019174	20976.7	0.12097	0.260586	0.143982
01027	0.104611	0.018358	0.251322	0.022167	0.0530303	0.004946	0.498339	0.22794	0.035514	22961	0.0342462	0.222221	0.283015
01028	0.052632	0.0067	0.141593	0.035398	0	0	0.676923	0.257919	0.044248	22755.7	0.0833333	0.323077	0.187783
01029	0.166667	0.014513	0.21374	0.003817	0.0194553	0.007634	0.721338	0.37226	0.026718	19078	0.0993314	0.360554	0.171722
01030	0.240745	0.043848	0.525222	0.016212	0.0673854	0	0.721094	0.29142	0.054614	19966.4	0.121356	0.275693	0.202898
01031	0.130208	0.160612	0.630227	0.019116	0.17958	0.004182	0.715036	0.391238	0.08184	18799.3	0.149735	0.424489	0.179477
01032	0.112168	0.025082	0.454662	0.022999	0.0511316	0.000836	0.591277	0.238622	0.039831	20451.9	0.101224	0.169942	0.224345
01033	0.131458	0.173091	0.592208	0.019713	0.176333	0.001757	0.71335	0.364067	0.090598	19490.4	0.18134	0.34469	0.156103
01034	0.174586	0.077135	0.566356	0.019438	0.196753	0.005522	0.722244	0.345629	0.042237	18620.5	0.165024	0.306916	0.163349
01035	0.052632	0.022222	0.1875	0	0.0689655	0	0.625	0.2249	0.020833	22737.6	0.111732	0.25	0.168675
01036	0.171429	0.016779	0.24812	0.015038	0.0551181	0	0.559322	0.174497	0.007519	21041.3	0.107143	0.237389	0.194631
01037	0	0.05062	0.196721	0.02459	0.0423729	0.02459	0.600961	0.278409	0.02459	19873	0.0842195	0.241399	0.160949
01038	0.085106	0.007874	0.176656	0.012618	0.0485437	0	0.654321	0.250903	0.028391	21891.6	0.0596206	0.28397	0.189531
01039	0.13926	0.08776	0.250044	0.028854	0.04	0	0.719035	0.33329	0.016564	20162	0.141922	0.326978	0.152177
01040	0.037037	0.010331	0.132597	0.01105	0.027027	0	0.754386	0.241888	0.016575	21560	0.0634328	0.350877	0.20944
01041	0.103275	0.013401	0.211439	0.002984	0.0498442	0	0.60745	0.303806	0.018164	22630	0.102815	0.34939	0.179846
01042	0.117647	0	0.125	0	0	0	0.405405	0.19802	0	23302	0.0555556	0.107899	0.19802
01043	0.117472	0.025458	0.223499	0.011495	0.0786325	0.001149	0.447311	0.245838	0.030708	25880.4	0.0886307	0.14644	0.176803
01044	0.180432	0.048335	0.30296	0.018253	0.0334728	0	0.638106	0.31704	0.017941	25215.3	0.0987106	0.232153	0.172561
01045	0.090909	0.017857	0.26	0.02	0	0	0.545455	0.206522	0.04	23168.6	0.047619	0.0607407	0.222826
01046	0.038462	0.020548	0.196429	0.017857	0.059375	0	0.673469	0.241214	0.026786	21448.8	0.0649351	0.316154	0.193291
01047	0.109091	0.014	0.228495	0.008065	0.0540541	0	0.526786	0.181149	0.010753	25555.3	0.0819672	0.223214	0.188513
01049	0.093567	0.029622	0.184913	0.022079	0.0740741	0.00184	0.517606	0.250483	0.031279	24862	0.0770289	0.190141	0.170367
01050	0.05	0.021148	0.198413	0.02381	0	0.007937	0.756757	0.341991	0.007937	19351	0.0740741	0.351351	0.164502
01051	0	0	0.244444	0	0	0	0.8	0.246753	0.022222		0.190476	0.3	0.220779
01052	0.181818	0.003049	0.259259	0	0.0393701	0	0.387097	0.249012	0.007407	25812.7	0.0740741	0.0967883	0.205534
01053	0.196083	0.094852	0.634089	0.015642	0.223821	0.000854	0.628188	0.343111	0.045811	18165.7	0.184859	0.269722	0.158903
01054	0.063919	0.010936	0.184552	0.010095	0.0699588	0	0.467463	0.224352	0.012518	24406.1	0.0507549	0.161754	0.191883
01056	0.052632	0.014451	0.134228	0.006711	0.0636943	0.020134	0.571429	0.259843	0.040268	20848.9	0.0949367	0.257273	0.181102
01057	0.137931	0.021318	0.217822	0	0	0	0.595745	0.276536	0.00495	20352.4	0.07393	0.234043	0.201117
01058	0.14	0.010514	0.241176	0.032353	0.0447761	0	0.696203	0.270451	0.029412	20417.5	0.113514	0.291139	0.193656
01059	0	0.07619	0.130435	0	0	0	0.5	0.305882	0	20038	0.0185185	0.142146	0.164706
01060	0.096774	0.011788	0.2875	0	0.102767	0	0.625	0.241814	0	22522.5	0.0714286	0.249734	0.168766
01061	0.042254	0.017079	0.10984	0.02746	0.0229885	0.004577	0.573913	0.238717	0.022883	22872.6	0.111498	0.182609	0.172209
01062	0.032256	0.017038	0.211699	0.006245	0.0121581	0.003376	0.466713	0.222383	0.016007	26497	0.0367256	0.110291	0.214997
01063	0.228571	0.064078	0.184332	0.004608	0.0454545	0	0.711111	0.322251	0.032258	22333.8	0.0952381	0.4	0.176471
01064	0.084746	0.011	0.306024	0.014458	0.0121951	0	0.718182	0.291723	0.024096	20574.7	0.128857	0.454545	0.165536
01065	0.018267	0.010271	0.201792	0.009505	0.0504909	0.00289	0.505983	0.213775	0.012409	23503.5	0.0579882	0.1719	0.189449
01067	0.0625	0.04943	0.263158	0.008772	0.0892857	0.008772	0.709677	0.283422	0.017544	21795.2	0.0821918	0.5157	0.112299
01068	0.146341	0.028241	0.304075	0.012539	0.078125	0.003135	0.675	0.291883	0.043887	20087	0.119444	0.3875	0.195164
01069	0.073466	0.006288	0.274891	0.013113	0.0290323	0.001822	0.580638	0.217665	0.016641	22859.4	0.0632759	0.250364	0.199118
01071	0.163701	0.191928	0.40507	0.010437	0.0250752	0.000497	0.528302	0.142007	0.036779	36747.3	0.0882244	0.133948	0.173861
01072	0.165973	0.016462	0.321455	0.012793	0.0583596	0.000808	0.583237	0.235671	0.019235	22744.7	0.0794408	0.239027	0.17226
01073	0.051629	0.023661	0.129736	0.00893	0.0569476	0.021033	0.603094	0.305841	0.011309	21623.3	0.0610526	0.247569	0.172994
01074	0.098485	0.020784	0.416667	0.018293	0.105954	0.001016	0.643777	0.293607	0.029472	20860	0.0928014	0.31326	0.197756
01075	0.077922	0.01811	0.252137	0.017094	0.0322581	0	0.713178	0.244094	0.023504	22692.3	0.0794798	0.302326	0.167604
01076	0	0.061538	0.191176	0.014706	0.0722892	0	0.222222	0.410714	0.014706	20184	0.206897	0.110769	0.160714
01077	0.1	0.005181	0.221053	0.010526	0.16129	0	0.55	0.171233	0.021053	21004	0.131868	0.099926	0.226027
01078	0.088608	0.277372	0.242026	0.013133	0.0366972	0.001876	0.433071	0.205882	0.020638	40368.9	0.0819672	0.188976	0.168357
01079	0.175134	0.03159	0.333641	0.031907	0.129032	0.00649	0.687333	0.234704	0.022414	20704	0.0917205	0.218765	0.159301
01080	0.052632	0.030722	0.274648	0.010563	0.0701754	0.007042	0.644068	0.277551	0.038732	20582.3	0.091195	0.203687	0.155102
01081	0.072929	0.063458	0.372364	0.005982	0.095679	0.009601	0.694853	0.280227	0.015201	22851.5	0.0923937	0.376412	0.225357
01082	0.25	0.03419	0.277056	0.008658	0.0873362	0	0.814761	0.204082	0.025974	23515.2	0.103053	0.421082	0.163265
01083	0.056604	0.013363	0.197059	0.008824	0.0449102	0.005882	0.682692	0.257009	0.014706	22493.8	0.0727651	0.327023	0.180685
01084	0.12766	0.006219	0.137255	0.013072	0.0327869	0	0.576923	0.273535	0.026144	20740.5	0.0728643	0.230769	0.159858
01085	0.041667	0.018088	0.202703	0.013514	0	0	0.641026	0.209964	0.006757	21737.6	0.085	0.25639	0.234875
01087	0.1875	0.042105	0.239669	0.024793	0.0416667	0.008264	0.517241	0.227053	0.033058	23723.2	0.106061	0.206897	0.125604
01088	0.088458	0.009211	0.093099	0.007492	0.0143266	0.003343	0.568552	0.220081	0.016129	25472.9	0.0644619	0.219612	0.196199
01089	0.073468	0.021003	0.25099	0.015852	0.0336352	0.001329	0.650507	0.294758	0.039701	21980.9	0.090302	0.232699	0.169827
01090	0.144125	0.002933	0.231697	0	0.0340136	0.029668	0.754343	0.260689	0.006768	21576.1	0.0605186	0.2536	0.19589
01091	0.138095	0.079044	0.310936	0.01787	0.0354767	0.002859	0.654354	0.237523	0.032166	25464	0.114561	0.290166	0.171415
01092	0.109342	0.011987	0.165293	0.012629	0.0319489	0	0.637886	0.290005	0.041571	22610.8	0.0687971	0.248319	0.199022
01093	0.181818	0.033321	0.489179	0.013075	0.146168	0.001353	0.60532	0.363658	0.025699	20684.6	0.106652	0.280422	0.157792
01094	0.105853	0.009471	0.130281	0.017986	0.0781759	0.00326	0.737941	0.352262	0.017555	20638.8	0.104608	0.441587	0.173833
01095	0.0905	0.016139	0.251413	0.027146	0.045045	0.002988	0.694459	0.238045	0.018182	20239.5	0.129904	0.239346	0.18477
01096	0.05195	0.014318	0.213163	0.011151	0.03125	0.005222	0.746691	0.309847	0.008219	21255.6	0.0653419	0.305979	0.182546
01097	0.133333	0.027027	0.158879	0	0.0917431	0.018692	0.652174	0.265193	0.009346	21069.8	0.0818182	0.304252	0.19337
01098	0.097988	0.041128	0.185106	0.024696	0.0206422	0.005029	0.669627	0.355935	0.034407	19958.9	0.107168	0.329977	0.14971
01099	0.066667	0.013193	0.284161	0.009317	0.116279	0.001553	0.509434	0.223732	0.015528	23765.4	0.0775862	0.232704	0.191123
01100	0	0.014388	0.144737	0	0.133333	0	0.5	0.403509	0	20115	0.0862069	0.25	0.140351
01102	0.04604	0.010543	0.191215	0	0.0460705	0.005894	0.707162	0.302785	0.016196	21309.3	0.0592375	0.322228	0.226868
01103	0.060957	0.259102	0.239526	0.008677	0.0238854	0	0.459943	0.165639	0.021898	38792.2	0.0683126	0.123947	0.185935
01104	0.148148	0.034783	0.287879	0	0	0	0.679245	0.222874	0.020202	23032.4	0.0675105	0.169811	0.202346
01105	0.116011	0.020101	0.230236	0.014276	0.0545455	0	0.519839	0.21742	0.020124	25438	0.0723613	0.211362	0.189985
01107	0.142857	0	0.142857	0	0	0.031746	0.818182	0.266667	0.015873	22194.7	0.0724638	0.636364	0.142857
01108	0.078125	0.008479	0.302457	0.005671	0.0951493	0.00189	0.715686	0.351506	0.011342	20831.1	0.0896414	0.254833	0.1521
01109	0.14303	0.235852	0.363636	0.016646	0.0352113	0.001183	0.618779	0.22883	0.034414	29818	0.100081	0.228159	0.197177
01110	0.285714	0.007692	0.203125	0	0.0769231	0	0.538462	0.373832	0	19662.9	0.0967742	0.230769	0.17757
01111	0	0.008475	0.192308	0.019231	0.1	0.057692	0.615385	0.231707	0.019231	19509.3	0.0535714	0.230769	0.195122
01112	0.074074	0.060241	0.1875	0.0125	0.0294118	0	0.82	0.277193	0.025	21881.3	0.0530973	0.48	0.150877
01113	0.065738	0.006026	0.319287	0.014155	0.0901163	0	0.709437	0.327756	0.014203	19817.6	0.07421	0.273464	0.187753
01114	0.029412	0.032935	0.248908	0.026201	0.0194175	0.004367	0.59322	0.302611	0.026201	25517.3	0.0664336	0.304867	0.171176
01115	0.128205	0.012772	0.32969	0.010929	0.0367647	0.001821	0.560277	0.220463	0.016393	20543.9	0.0830982	0.198564	0.225739
01116	0.194378	0.021715	0.175555	0	0.0221239	0	0.767381	0.271379	0.008816	20465.6	0.115083	0.349268	0.211236
01117	0.111111	0.020408	0.166667	0.037037	0	0	0.882353	0.171717	0.018519	18155.7	0.115942	0.354713	0.161616
01118	0.149254	0.061542	0.241015	0.021142	0.0541126	0.004228	0.761062	0.327443	0.033827	23640.7	0.108951	0.362732	0.158978
01119
01121	0.222222	0.017241	0.270833	0.020833	0	0	0.8125	0.313253	0.020833	20312.2	0.107692	0.376484	0.180723
01122	0.068486	0.038744	0.138536	0.00846	0.0630631	0.00917	0.579801	0.253908	0.0175	22896.4	0.0828907	0.302123	0.155642
01123	0.088235	0.025043	0.145497	0.011547	0	0	0.63964	0.268328	0.018476	22236	0.0791506	0.315036	0.176821
01124	0.117647	0.007541	0.210884	0.010204	0.0344828	0.013605	0.694915	0.303748	0.010204	20818.7	0.12013	0.254237	0.179487
01125	0.02703	0.030708	0.21086	0.015707	0.0398406	0.007796	0.595959	0.268763	0.023526	20929	0.0990501	0.230838	0.193379
01127	0.078915	0.007893	0.16746	0.008976	0.0547945	0	0.64983	0.292163	0.018021	21827.2	0.113005	0.2327	0.147329
01128	0.166667	0.003322	0.16129	0.040323	0.12	0.008065	0.678571	0.316279	0.024194	20122.7	0.121622	0.25	0.190698
01129	0.111111	0.003745	0.088496	0	0	0.035398	0.62069	0.348039	0	21818	0.0894309	0.448276	0.127451
01130	0.159091	0.002771	0.19964	0.010791	0.0273723	0	0.592892	0.219131	0.017986	22052.7	0.0645139	0.249904	0.194963
01133	0.04	0.023136	0.234177	0.018987	0	0	0.705882	0.273927	0.006329	21430	0.108911	0.294118	0.188119
01134	0.110092	0.016724	0.226442	0.005626	0.0282885	0.004219	0.639073	0.270926	0.015471	22227.6	0.0773652	0.236706	0.164854
01135	0.081043	0.270052	0.291045	0.012712	0.0499405	0.003731	0.509175	0.153764	0.025172	35840	0.0856866	0.131983	0.181992
01136	0.102149	0.020458	0.112866	0.018487	0.046875	0.003159	0.62979	0.294659	0.021736	22358.3	0.0622859	0.28412	0.173785
01138	0.158537	0.135135	0.461712	0.024775	0.146617	0.006006	0.713755	0.375947	0.048799	19374.7	0.181543	0.375465	0.142984
01139	0.12	0.031821	0.240196	0.014706	0.0961538	0.02451	0.815661	0.353104	0.019608	18509.6	0.107707	0.210844	0.181023
01140	0.085106	0.007806	0.231544	0.006711	0.0337838	0	0.6625	0.265485	0.013423	22447.5	0.078329	0.30019	0.194965
01141	0.148148	0.025229	0.090395	0.016949	0.111111	0	0.657143	0.280488	0.016949	22660	0.0947368	0.370527	0.167683
01142	0.123636	0.045899	0.329817	0.024986	0.052904	0.00111	0.533333	0.238577	0.055525	22670	0.0961214	0.236369	0.185833
01143	0.118868	0.190639	0.445146	0.008191	0.0595962	0.00117	0.399012	0.171706	0.04611	41976.5	0.110622	0.111916	0.163481
01144	0.092593	0.012558	0.202817	0.016901	0.0547945	0.011268	0.611765	0.299536	0.022535	20884	0.0732612	0.28259	0.172748
01145	0.080996	0.014342	0.300788	0.019385	0.0780591	0	0.680917	0.307238	0.014222	20511.7	0.080749	0.214682	0.179842
01146	0.037037	0.004662	0.152866	0.012739	0.03125	0.006369	0.638298	0.234266	0.012739	21666.1	0.0798122	0.255319	0.174825
01147	0.066667	0.016461	0.215	0.02	0.10101	0.005	0.8	0.327957	0.025	18759	0.147321	0.266934	0.172043
01148	0.114035	0.099133	0.330818	0.013836	0.0625	0.008805	0.653846	0.301779	0.038994	21842.4	0.115813	0.367932	0.162989
01149	0.106061	0.017013	0.198135	0.006993	0.0352941	0.002331	0.533981	0.175484	0.011655	24665.1	0.0676692	0.194175	0.185806
01150	0.076923	0.022523	0.233333	0	0.0595238	0	0.5	0.167702	0.011111	23195.7	0.0396825	0.209001	0.192547
01151	0.085714	0.013925	0.132075	0.016771	0.0315789	0	0.640351	0.302678	0.016771	21930.8	0.0750988	0.219298	0.173458
01152	0.045455	0.038158	0.132492	0.015773	0.046729	0.003155	0.589744	0.211091	0.015773	24890.5	0.0659631	0.230785	0.220036
01153	0.042985	0.322655	0.194864	0.026393	0.0233463	0.00146	0.391046	0.123136	0.013708	43790	0.0786327	0.123306	0.162972
01154	0.017616	0.016199	0.298279	0.035839	0.0126183	0.006974	0.700595	0.287209	0.036465	20371.5	0.0840426	0.228175	0.1819
01155	0.111111	0.027778	0.235294	0.029412	0	0	0.769231	0.287037	0	20745.2	0.179104	0.461538	0.166667
01156	0.050982	0.010321	0.135565	0.020566	0.0134228	0	0.618141	0.244021	0.017226	23707.3	0.0436559	0.247002	0.165313
01157	0.08209	0.011802	0.195876	0.013746	0.0404157	0.004582	0.464602	0.24275	0.020619	24084.7	0.0873312	0.123932	0.169607
01158	0.183333	0.243243	0.221939	0.017857	0.025641	0	0.528846	0.188047	0.022959	35203	0.0986717	0.230769	0.172012
01159	0.118516	0.034675	0.328174	0.00802	0.0762712	0.002958	0.705737	0.346166	0.013698	21405	0.0819078	0.330729	0.164064
01160	0.190919	0.348687	0.620235	0.012047	0.184923	0.000662	0.443902	0.201156	0.076537	25595.6	0.131382	0.110644	0.171394
01163	0.111111	0.011209	0.228673	0.008294	0.0588235	0.003555	0.728155	0.319843	0.017773	20855.9	0.080198	0.315534	0.166449
01165	0.078652	0.010336	0.127042	0.010889	0.0181818	0.00363	0.509202	0.225744	0.019964	22839	0.0603015	0.202454	0.193084
01166	0.165517	0.031985	0.199774	0.007901	0.0221445	0	0.528569	0.227174	0.019187	24269.7	0.0756181	0.186913	0.187779
01167	0.096596	0.003095	0.126027	0.014562	0.0826772	0	0.633096	0.302684	0.022536	22036.7	0.0576756	0.300915	0.192538
01169	0.097217	0.026013	0.191774	0.022856	0.0403587	0	0.552467	0.284268	0.028334	22943.3	0.0642383	0.292582	0.184748
01170	0.040145	0.057749	0.204992	0.025279	0.0113636	0.002929	0.754908	0.31892	0.042607	20935	0.0740658	0.413	0.183138
01171	0.05993	0.095395	0.268359	0.026108	0.024024	0	0.62774	0.320416	0.032342	21714	0.120703	0.35667	0.187204
01173	0.155437	0.171639	0.507248	0.015021	0.0641206	0.002795	0.555772	0.181368	0.060501	31616.7	0.106279	0.167786	0.180413
01174	0.25	0.050279	0.205479	0.041096	0	0	0.470588	0.195313	0.054795	22724.3	0.0909091	0.176471	0.226562
01175	0.11753	0.009513	0.324345	0.021301	0.0591716	0.002989	0.680427	0.323146	0.036338	19626.5	0.110676	0.238553	0.173906
01177	0	0.016949	0.135802	0	0	0.012346	0.666667	0.24812	0.024691	21251.7	0.126582	0.277778	0.18797
01179	0.119658	0.015336	0.229346	0.014797	0.0617284	0	0.661458	0.308451	0.023428	21846	0.0757576	0.260417	0.166901
01180	0.081633	0.252525	0.242236	0.006211	0	0	0.333333	0.160279	0.021739	42628	0.119363	0.0869565	0.16899
01181	0.126662	0.07084	0.189977	0.026211	0	0	0.562528	0.270869	0.033321	22832.3	0.0651095	0.285216	0.207993
01183	0.022727	0.027875	0.153285	0.018248	0.0364964	0.001825	0.586466	0.26087	0.029197	22960.5	0.0456491	0.225639	0.183794
01184	0.066667	0.008838	0.201149	0.017241	0.057971	0.005747	0.675676	0.249129	0.020115	20604.5	0.10137	0.216216	0.182927
01185	0.132081	0.054682	0.54639	0.010309	0.205776	0.003639	0.757933	0.343922	0.022438	20706	0.0866451	0.287136	0.16821
01187	0.066811	0.065893	0.263106	0.015689	0.0858896	0.012521	0.791054	0.282898	0.021961	21037.3	0.0806628	0.257193	0.169641
01188	0.157895	0.006557	0.1	0.017391	0.0851064	0	0.652174	0.3125	0.021739	22048.3	0.122924	0.318841	0.162946
01189	0.045015	0.056862	0.356938	0.016971	0.076087	0.002181	0.624323	0.251032	0.02783	25771.3	0.107624	0.315357	0.212685
01190	0.166667	0	0.175	0	0	0.025	0.875	0.422535	0		0.027027	0.124064	0.126761
01192	0.129771	0.050955	0.490811	0.019459	0.0711974	0.002162	0.633188	0.296149	0.052973	21632	0.10438	0.288258	0.169958
01193	0.090909	0.025974	0.217822	0.019802	0.0510204	0.009901	0.625	0.297297	0.009901	21047.2	0.166667	0.292033	0.145946
01194	0.15493	0.056381	0.41146	0.019499	0.128458	0.000796	0.595855	0.33348	0.037405	21376.3	0.114059	0.226252	0.173357
01195	0.161905	0.007426	0.233434	0.016566	0.015083	0.001506	0.5	0.20308	0.016566	23461.3	0.0772014	0.155142	0.191121
01196	0.073529	0.012006	0.162896	0.020362	0.0117096	0.006787	0.631198	0.257273	0.024887	20803.3	0.0588464	0.242567	0.174007
01197	0.086957	0.002817	0.201258	0.006289	0.0322581	0	0.473684	0.137546	0.012579	25628.5	0.0402299	0.236842	0.200743
01198	0.090909	0.011407	0.442105	0.063158	0	0.010526	0.432432	0.25	0.010526	22493	0.118881	0.0813103	0.194444
01199	0.115148	0.018822	0.335724	0.021461	0.082618	0.002194	0.631695	0.296241	0.021609	20472.5	0.13044	0.289646	0.182442
01200	0.166667	0.042056	0.383721	0.034884	0.117647	0.011628	0.681818	0.281046	0.011628	20399.4	0.165138	0.318182	0.137255
01202	0.150246	0.035399	0.428708	0.013049	0.103537	0.000637	0.628743	0.30438	0.027053	21265.4	0.125298	0.299364	0.171973
01203	0.040541	0.01319	0.240246	0.01232	0.0519751	0.00616	0.653226	0.266292	0.01848	21795.7	0.0694669	0.258223	0.175281
01204	0.103607	0.032682	0.207302	0.007069	0.040404	0.010458	0.558432	0.206097	0.024669	23091.2	0.0846591	0.314109	0.193961
01205	0.079009	0.064444	0.398834	0.016437	0.0547046	0.002309	0.633317	0.333744	0.029585	23904	0.108823	0.314293	0.163602
01206	0.0625	0.028881	0.087719	0	0.171171	0	0.666667	0.307317	0.026316	23039	0.0283688	0.432093	0.136585
01207	0.105263	0.006329	0.173554	0.016529	0	0	0.545455	0.22467	0.008264	24986	0.0346821	0.12146	0.22467
01208	0	0.007752	0.1875	0	0.153846	0.03125	0.625	0.32381	0.046875	20777	0.08	0.375	0.161905
01209	0.179534	0.165995	0.256419	0.022048	0.0181818	0.007323	0.657201	0.300352	0.02938	28292.2	0.102011	0.185473	0.203714
01210	0.2	0.043277	0.410808	0.017854	0.140351	0.008927	0.709844	0.289857	0.044636	22344.7	0.0605735	0.225465	0.130629
01211	0.089822	0.007555	0.328607	0.008709	0.0980392	0.001643	0.603293	0.272719	0.013874	21870.4	0.0550284	0.242142	0.177967
01212	0.071429	0.016644	0.20202	0.016835	0.05	0.003367	0.736111	0.344045	0.040404	19571	0.109195	0.375	0.164461
01213	0.180073	0.009628	0.250766	0.017732	0.0439331	0	0.522944	0.28298	0.011905	21758.6	0.0889938	0.240955	0.193368
01214	0.1	0.058442	0.194444	0.013889	0.142857	0.027778	0.705882	0.142857	0.013889	20567.8	0.0823529	0.235294	0.151261
01215	0	0.06	0.291667	0	0	0	0.8	0.394737	0.041667		0.0454545	0.395789	0.0789474
01216	0.04	0.014611	0.226519	0.013812	0.0564972	0.01105	0.64	0.300897	0.022099	20561	0.089238	0.306368	0.151048
01219	0.3	0.018072	0.383562	0.041096	0.142857	0	0.785714	0.285714	0	15523.8	0.109756	0.215577	0.166667
01224	0.106145	0.047362	0.288192	0.023947	0.053719	0.000826	0.64127	0.273066	0.050372	20832.5	0.108108	0.314385	0.193383
01225	0.083333	0.002639	0.066667	0.006667	0	0	0.416667	0.233216	0.013333	25190.4	0.0444444	0.138738	0.176678
01227	0.225806	0.021142	0.198953	0.005236	0.025641	0	0.595745	0.280347	0.026178	21902	0.127572	0.297872	0.156069
01228	0.106703	0.116318	0.282213	0.00691	0.0377358	0	0.71155	0.337991	0.021328	22256.1	0.069404	0.40885	0.187749
01229	0.164197	0.00618	0.273111	0.009133	0.0347826	0.002205	0.72842	0.228358	0.022643	20712	0.0523879	0.285358	0.167329
01230	0.086957	0.003236	0.169231	0.007692	0	0	0.944444	0.383929	0.015385	18851.3	0.0927152	0.498382	0.209821
01231	0.065811	0.007701	0.220796	0.015205	0.0611735	0.003834	0.626026	0.331345	0.01016	22107.6	0.0608905	0.302615	0.190813
01232	0.061069	0.008973	0.268116	0.012422	0.057652	0.003106	0.583714	0.303767	0.011387	20936.3	0.0677556	0.247596	0.177773
01233	0.25	0.022901	0.196721	0	0.0833333	0	0.555556	0.272727	0.016393	22504.3	0.0727273	0.220526	0.141414
01234	0.1	0.034884	0.146667	0	0.0666667	0.026667	0.684211	0.321168	0.013333	21545.5	0.025	0.157158	0.124088
01235	0.016393	0.020561	0.442661	0.016055	0.0804598	0	0.683673	0.262383	0.022936	21106.8	0.113173	0.234694	0.1834
01236	0.086851	0.02288	0.200706	0.006959	0.0743405	0.005034	0.637416	0.297964	0.019053	20820.7	0.0892618	0.267839	0.195558
01237	0.10101	0.085248	0.289308	0.022013	0.0160256	0	0.625767	0.263203	0.04717	20295.5	0.101863	0.331453	0.199134
01238	0.070968	0.031002	0.185972	0.009564	0.0368421	0.002125	0.508475	0.196581	0.01594	25264.8	0.0571895	0.161017	0.160684
01239	0.051282	0.018122	0.160643	0.024096	0.0187266	0	0.655738	0.396552	0.024096	22894.3	0.0640569	0.278282	0.189655
01240	0.051282	0.026357	0.117647	0.007353	0.0362319	0	0.557377	0.244259	0.033088	21086.2	0.110092	0.213077	0.17119
01241	0.05157	0.013877	0.207117	0.010738	0.0282486	0.009753	0.535513	0.229456	0.007346	23727.2	0.0857951	0.151012	0.222185
01243	0.081322	0.018639	0.126951	0.005895	0.0209205	0.002043	0.609176	0.246053	0.016266	24356.4	0.0700614	0.270477	0.159521
01244	0.161765	0.042978	0.513158	0.018797	0.135008	0.001253	0.570118	0.278043	0.044173	21953	0.126828	0.247706	0.166606
01245	0.090808	0.016871	0.199372	0.007266	0.0206718	0.008121	0.511361	0.230352	0.01526	22466.2	0.0774892	0.179749	0.178993
01246	0.138462	0.030459	0.335214	0.018059	0.0955056	0.002257	0.658291	0.308232	0.021445	20881	0.113911	0.331814	0.161455
01247	0.0625	0.077381	0.331126	0.006623	0	0.006623	0.709677	0.108527	0.033113	27823	0.0717949	0.354839	0.251938
01248	0.085139	0.020112	0.217005	0.013959	0.0445293	0	0.47564	0.167002	0.013959	25611.6	0.0618644	0.145334	0.182428
01249	0.140152	0.071026	0.429704	0.017442	0.129288	0.001586	0.530481	0.29149	0.044662	23469.3	0.102906	0.192513	0.152776
01250	0.09009	0.011386	0.194611	0.01497	0.0306748	0.002994	0.563713	0.197665	0.016467	24620	0.0734995	0.204402	0.182101
01252	0.042772	0.017949	0.17481	0.019284	0.0620915	0.006492	0.539719	0.300331	0.029009	22274.2	0.0617161	0.174817	0.160658
01254	0.042002	0.008803	0.115646	0.013295	0.005298	0.004427	0.506883	0.210119	0.0054	25441.3	0.0472335	0.142805	0.204937
01255	0.085383	0.019052	0.250409	0.02612	0.0823045	0	0.737843	0.298169	0.025686	20575.3	0.12059	0.458106	0.201358
01257	0	0.023767	0.195576	0.006423	0.0704225	0.007152	0.514054	0.224732	0.012985	24427.3	0.0621181	0.299932	0.229322
01258	0.054795	0.017766	0.166287	0.01139	0.0336323	0	0.661417	0.198573	0.025057	23547.6	0.0919355	0.275616	0.206897
01259	0.095238	0.007496	0.191667	0.016667	0.0416667	0.004167	0.567164	0.207343	0.016667	22508.3	0.0738636	0.208955	0.198704
01260	0	0.04878	0.181818	0.027273	0	0	0.647059	0.188406	0.027273	23584.2	0.0764331	0.147059	0.183575
01261	0.118844	0.020118	0.258372	0.016166	0.036	0.004439	0.510742	0.237885	0.027409	24410.5	0.0613687	0.159076	0.169036
01262	0.112078	0.086755	0.482653	0.026375	0.14592	0.001386	0.585575	0.329238	0.06478	20601.7	0.133585	0.265368	0.171473
01263	0.10177	0.017923	0.29632	0.01162	0.0675241	0.001937	0.589235	0.265693	0.018076	22735.2	0.0757151	0.220963	0.165328
01264	0.095376	0.010858	0.232538	0.005172	0.0765306	0	0.639302	0.257352	0.033607	21059.3	0.0526262	0.22905	0.187072
01265	0.153846	0.181872	0.549258	0.022267	0.148148	0	0.711538	0.421116	0.061404	18553.5	0.140491	0.419872	0.145323
01266	0.115207	0.019973	0.403796	0.004429	0.131238	0.002776	0.70164	0.39164	0.014416	20482.7	0.0967596	0.306151	0.165089
01267	0.142857	0.047573	0.225182	0.007264	0.0362319	0	0.705357	0.271505	0.024213	21453.3	0.0894632	0.330306	0.180108
01268	0.066667	0.019763	0.180952	0.009524	0	0.019048	0.653846	0.311828	0	21040.4	0.0940171	0.306624	0.129032
01269	0.101961	0.174725	0.624502	0.025649	0.17284	0.002666	0.712779	0.457878	0.084168	16568.1	0.171287	0.425413	0.157038
01272	0.069767	0.013255	0.339339	0.006006	0.0900901	0	0.680272	0.294089	0.007508	20578.3	0.0702006	0.251594	0.172982
01273	0.048544	0.022996	0.214794	0.021337	0.0352423	0.002845	0.653179	0.253492	0.034139	20509	0.103896	0.335226	0.196571
01274	0.08144	0.187574	0.4287	0.008042	0.0614754	0.00416	0.871291	0.4862	0.073174	18037	0.138697	0.451845	0.145311
01275	0.090323	0.026909	0.273267	0.013861	0.0249004	0.00099	0.432099	0.164847	0.022772	27401.9	0.076175	0.106975	0.167031
01276	0.082474	0.023457	0.102113	0.022887	0.0093458	0	0.51366	0.241407	0.040493	23667	0.0670301	0.156661	0.178418
01277	0.142857	0	0.350877	0.017544	0	0.017544	0.5	0.195652	0.052632	21970	0.0655738	0.283313	0.228261
01280	0.285714	0.028369	0.125	0.013889	0	0	0.777778	0.311321	0.013889	19743.8	0.0819672	0.440006	0.179245
01281	0.157636	0.324482	0.43964	0.018429	0.0972143	0.001173	0.473151	0.184271	0.049869	33594.7	0.103521	0.105867	0.18701
01282	0.267342	0.127921	0.215676	0.019346	0.0970874	0.009821	0.499858	0.337204	0.029069	22147.8	0.0305733	0.250958	0.160479
01283	0.145094	0.233568	0.62524	0.032722	0.188386	0.000612	0.740975	0.490701	0.092201	16675.4	0.198253	0.444755	0.136769
01284	0.051282	0.023952	0.184739	0.028112	0.0408163	0	0.796875	0.352818	0.056225	19571.2	0.0891365	0.40625	0.167015
01285	0.136986	0.025722	0.247216	0.01559	0.0228833	0	0.476317	0.158922	0.020045	26151.3	0.0613116	0.174707	0.171467
01288	0.122449	0.251926	0.319626	0.007477	0.0239006	0.003738	0.531915	0.160969	0.027103	35575.6	0.0771862	0.205719	0.195792
01289	0.130556	0.029301	0.367829	0.015614	0.0981618	0.000726	0.577336	0.287356	0.026507	22209.7	0.12273	0.233059	0.16402
01290	0.082192	0.013278	0.273077	0.015385	0.0666667	0	0.570093	0.347541	0.013462	25274.5	0.0619621	0.158879	0.218579
01291	0.090909	0.0179	0.186047	0.011628	0.0151976	0	0.723684	0.26183	0.011628	21748	0.0611765	0.250206	0.171924
01294	0.166667	0.035838	0.194767	0.008721	0.0438596	0.002907	0.725817	0.271812	0.014535	21045.2	0.0761967	0.319793	0.161074
01295	0.128205	0.00905	0.206278	0.017937	0.0452489	0.004484	0.486486	0.169767	0.035874	21909.3	0.100796	0.189347	0.165116
01296	0.095238	0.005141	0.26087	0.024845	0.0617284	0	0.666667	0.319149	0.024845	20697.2	0.0756757	0.332728	0.163121
01297	0.022839	0.013333	0.092656	0.003378	0.0555556	0.003846	0.374214	0.236057	0.010583	24404.7	0.0587109	0.142034	0.151898
01298	0	0.04065	0.169811	0	0	0	0.625	0.20202	0	26252	0.126984	0.311151	0.141414
01299	0.060606	0.085283	0.226601	0.019704	0.0257732	0	0.576706	0.189864	0.009852	21418.1	0.0681817	0.318783	0.197576
01301	0.095541	0.007168	0.265173	0.006536	0.0613787	0.000934	0.575	0.240969	0.012138	23016.7	0.0724845	0.229132	0.18404
01303	0.16129	0.024662	0.386928	0.022222	0.104914	0.002614	0.602506	0.284321	0.028758	19758.9	0.127873	0.229783	0.166541
01304	0.125786	0.059295	0.358144	0.028897	0.110132	0.004378	0.629213	0.335564	0.04028	20879.3	0.127125	0.329588	0.157744
01305	0.152711	0.017431	0.579203	0.007915	0.204545	0.000925	0.731005	0.344176	0.017899	18714.4	0.134447	0.34266	0.14509
01306	0.240033	0.015353	0.609206	0.007652	0.0907821	0.001275	0.683784	0.401074	0.018398	18705.5	0.114761	0.370696	0.1496
01307	0.13252	0.110691	0.446567	0.010344	0.107895	0	0.583942	0.365397	0.034284	20469.3	0.117926	0.398793	0.152172
01308	0.156339	0.2954	0.267297	0.01177	0.0151057	0	0.59572	0.179654	0.024161	35657.3	0.106965	0.237206	0.181223
01310	0	0.036253	0.176471	0	0	0	0.545455	0.425849	0.039216	20676.2	0.233333	0.360621	0.146712
01313	0.166667	0.308651	0.447426	0.015913	0.0265211	0	0.406963	0.129224	0.051482	38874.1	0.100908	0.10084	0.155338
01314	0.039604	0.018508	0.26648	0.008415	0.0786026	0.001403	0.571429	0.211461	0.01683	21926.2	0.0877598	0.245637	0.206618
01317	0	0	0.126984	0.007937	0.0390625	0.007937	0.771429	0.25463	0.015873	21846.4	0.0733333	0.314314	0.199074
01318	0.073173	0.045518	0.042735	0.038458	0	0.012821	0.507045	0.242556	0.029912	24825	0.0459459	0.154731	0.185114
01319	0.142857	0.008621	0.166667	0.016667	0.0277778	0.005556	0.740741	0.272727	0.022222	22740	0.0714286	0.351852	0.187683
01320	0.074419	0.018786	0.257143	0.012625	0.0866667	0.001993	0.625698	0.28844	0.021927	22291.3	0.0891317	0.259777	0.165731
01321	0.057933	0.004445	0.20763	0.012522	0.0231214	0	0.445202	0.184366	0.027374	24308.3	0.0512167	0.257731	0.199216
01322	0.103675	0.03676	0.207411	0.017539	0.034761	0.00264	0.484204	0.285747	0.019349	26222.4	0.075469	0.13419	0.162914
01323	0.086207	0.004102	0.219697	0.015152	0.0628141	0	0.755333	0.344419	0.027778	20232.3	0.0942482	0.340069	0.164581
01325	0.05	0.016393	0.164456	0.01061	0.0134048	0.005305	0.489796	0.219274	0.01061	23443.3	0.0734694	0.244894	0.194134
01328	0.09375	0.021972	0.276042	0.020833	0.0761421	0.010417	0.603374	0.357051	0.03125	22554.5	0.0623462	0.320634	0.171905
01330	0	0.021978	0.272727	0	0.133333	0.025974	0.833333	0.280576	0.038961	21344.7	0.105882	0.166667	0.194245
01331	0	0.005714	0.2	0.04	0.0666667	0	0.863636	0.283465	0.013333	20863	0.0352941	0.409091	0.212598
01332	0.116388	0.017215	0.179621	0	0	0.003951	0.630226	0.294391	0.025892	21489.5	0.0635476	0.262397	0.167441
01333	0.11	0.019372	0.344978	0.0131	0.0765027	0.000728	0.514563	0.236103	0.027656	23807.5	0.0716511	0.19416	0.185418
01334	0.026316	0.017572	0.168103	0.021552	0.0234742	0.008621	0.53125	0.23341	0.021552	22541.3	0.0727273	0.265602	0.162471
01335	0.087719	0.008152	0.120301	0	0	0	0.645161	0.281746	0	21265.2	0.0543478	0.257899	0.154762
01336	0.074627	0.024823	0.262473	0.023861	0.0430108	0.002169	0.6	0.271499	0.023861	21531	0.0682657	0.247619	0.199017
01337	0.1375	0.018182	0.22549	0.021569	0.0399202	0.001961	0.649123	0.285714	0.029412	21204.7	0.0923077	0.254221	0.176155
01338	0.132353	0.025147	0.226263	0.016162	0.0714286	0.006061	0.679245	0.271363	0.038384	21097.4	0.0945454	0.339622	0.178984
01339	0.06741	0.016306	0.132085	0.012956	0.0634328	0.001899	0.494072	0.236008	0.026273	27855	0.0662422	0.157346	0.179304
01341	0.181818	0.044872	0.112676	0.014085	0.0533333	0	0.727273	0.31405	0.028169	23222.5	0.130435	0.228233	0.173554
01342	0.03125	0.014311	0.203046	0.020305	0.05	0	0.384615	0.153646	0.040609	24644.4	0.0777027	0.153846	0.184896
01343	0.109091	0.016329	0.244666	0.008535	0.049062	0.00569	0.635802	0.25537	0.02276	21180.8	0.0669694	0.277889	0.177407
01344	0.126009	0.019794	0.257576	0.009617	0.0796748	0.000422	0.533649	0.28481	0.01737	23388.9	0.0680616	0.204475	0.174894
01345	0.111111	0.034889	0.330913	0.01556	0.0309278	0	0.706667	0.286993	0.028008	20901.1	0.105948	0.333333	0.171838
01346	0.1	0.010158	0.193182	0.011364	0.0285714	0.002841	0.626506	0.276252	0.022727	20772.2	0.0570776	0.301205	0.17609
01347	0.068376	0.01747	0.164306	0.022663	0.0070423	0.001416	0.530726	0.205948	0.018414	25566.4	0.0772579	0.162011	0.160595
01348	0.113128	0.015213	0.303651	0.018939	0.0534944	0.0106	0.720615	0.372535	0.033641	21043.9	0.0915103	0.341193	0.163357
01349	0.09375	0.006579	0.094444	0.005556	0	0	0.595745	0.180516	0	25537.5	0.0396476	0.106577	0.160458
01350	0.109589	0.017565	0.26673	0.005655	0.0650407	0.004713	0.643836	0.245252	0.016965	21882.2	0.0699831	0.269305	0.196419
01351	0.120879	0.012219	0.179795	0.027397	0.0342466	0.011986	0.609467	0.281308	0.035959	21136.7	0.0749014	0.242535	0.180374
01352	0	0.024518	0.193833	0.030837	0.044843	0.004405	0.733333	0.327685	0.026432	19804	0.101164	0.400047	0.179608
01353	0.082741	0.028894	0.16211	0.01926	0.0508475	0.001732	0.503355	0.227975	0.025087	24995.2	0.0682773	0.168344	0.1719
01354	0.137982	0.343701	0.532986	0.015712	0.0687057	0.001932	0.487001	0.212151	0.067668	28995.6	0.104679	0.153969	0.176461
01355	0.074074	0.027542	0.257576	0.015152	0	0	0.6	0.273775	0.020202	21680	0.108787	0.299438	0.175793
01356	0.125	0.009346	0.138889	0.027778	0	0	0.571429	0.224638	0.027778	23160.7	0.0927835	0.107357	0.188406
01357	0.103448	0.17357	0.413636	0.013636	0.0454545	0.013636	0.7	0.404372	0.059091	18919.7	0.1625	0.46	0.128415
01358	0.107143	0.006912	0.212766	0.015957	0.0537634	0.021277	0.674419	0.289677	0.021277	20990.8	0.138014	0.255847	0.198159
01359	0.066667	0.021277	0.228261	0.032609	0	0	0.625	0.381215	0.021739	23408	0.0491803	0.0416592	0.254144
01360	0.108911	0.238794	0.259669	0.012431	0.0209268	0	0.477772	0.167554	0.022099	37381.9	0.0755119	0.180192	0.169775
01361	0.102786	0.015718	0.096479	0.013622	0.0295203	0.005675	0.482876	0.21499	0.022762	25744.2	0.0534855	0.154236	0.181159
01362	0.108696	0.012937	0.138298	0.003546	0.035461	0.007092	0.519481	0.20412	0.01773	25203.9	0.0577889	0.0780208	0.164794
01363	0.091535	0.032361	0.283794	0.002641	0.0972603	0	0.592599	0.31229	0.026938	21899.2	0.0879451	0.326212	0.160741
01364	0.10938	0.018026	0.264608	0.011463	0.0764526	0.009299	0.710857	0.394031	0.020534	20862.7	0.121165	0.316297	0.149221
01365	0.085714	0.009804	0.169327	0.009029	0.022779	0.011286	0.666667	0.296166	0.022573	21118.6	0.0725191	0.333512	0.166041
01366	0.048387	0.007866	0.161725	0.005391	0.0280112	0	0.567568	0.210375	0.026954	22917	0.0728597	0.243156	0.178674
01367	0.075	0.015759	0.29	0.023333	0.016835	0.003333	0.712121	0.343254	0.026667	20099.4	0.154088	0.348036	0.170635
01368	0.148936	0.015912	0.212698	0.012698	0.0166667	0	0.632184	0.25265	0.022222	21323.3	0.0925	0.218268	0.199647
01369	0.035088	0.01944	0.190608	0.005525	0.0681818	0.002762	0.554217	0.234817	0.013812	24092.7	0.0645877	0.20467	0.196543
01370	0.310135	0.051094	0.811484	0.011717	0.143784	0.004311	0.676526	0.302161	0.02461	18446	0.1518	0.272298	0.163057
01371	0.105263	0.023456	0.247444	0.010225	0	0.002045	0.593548	0.196188	0.02454	21993.8	0.0743802	0.258092	0.176009
01372	0.083333	0.032243	0.174419	0.011628	0.0297619	0	0.72093	0.325658	0.005814	22240.6	0.0829016	0.232149	0.154605
01373	0.090909	0.074349	0.36758	0.020548	0.0666667	0.002283	0.689655	0.330446	0.025114	21608.5	0.101818	0.353448	0.141089
01374	0.085178	0.008851	0.174677	0.003931	0.0927419	0.00713	0.471953	0.262631	0.009367	22881.7	0.059417	0.199668	0.1825
01375	0.07946	0.00976	0.17965	0.005886	0.0307692	0.00322	0.615753	0.269884	0.015222	21627.1	0.0717668	0.238498	0.175514
01376	0.148837	0.07638	0.387909	0.025189	0.101074	0.002519	0.637306	0.314467	0.06864	21128.7	0.126327	0.331611	0.173757
01378	0.102919	0.011299	0.161454	0.011702	0.0313152	0.003212	0.507453	0.224985	0.017227	25037.5	0.0633962	0.21191	0.197019
01379	0.186047	0.009284	0.266212	0.003413	0.101695	0	0.581081	0.253788	0.017065	20301	0.0894737	0.283784	0.193182
01380	0.135135	0.01173	0.159722	0.03125	0.0689655	0.020833	0.87037	0.394	0.020833	20246.2	0.0881356	0.407407	0.148
01381	0.111111	0.018559	0.207101	0.014793	0	0	0.666667	0.24	0.029586	21483	0.0697168	0.266687	0.1744
01382	0.125	0.010563	0.127273	0.018182	0	0	0.46875	0.221675	0	25384.2	0.0479452	0.155951	0.17734
01383	0.118542	0.014205	0.353405	0.024809	0.0519931	0.003617	0.755552	0.335101	0.032139	20854.4	0.072993	0.33789	0.132617
01384	0.177756	0.055187	0.483985	0.021043	0.171287	0.002015	0.723453	0.355444	0.039175	18106.1	0.1777	0.361293	0.152929
01385	0.080645	0.014014	0.25495	0.007426	0.0248756	0	0.568807	0.334688	0.019802	23821.9	0.0627451	0.220035	0.231707
01386	0.073529	0.023873	0.223913	0.017391	0.0989011	0.004348	0.55	0.246626	0.015217	24088.7	0.0924658	0.225	0.158282
01387	0.076923	0.004274	0.139535	0.023256	0.0588235	0	0.608696	0.184211	0.023256	20844.5	0.0406504	0.130435	0.25
01388	0.172414	0.025641	0.403614	0.02008	0.150602	0	0.689655	0.423535	0.022088	19143.3	0.128266	0.322072	0.127559
01389	0.15	0.015511	0.304161	0.017217	0.0796586	0.001435	0.65625	0.281147	0.017217	21260	0.089367	0.231231	0.186654
01390	0.03469	0.078533	0.372128	0.016269	0.0755668	0.002597	0.638607	0.339074	0.026653	22036.4	0.0855347	0.300683	0.188786
01391	0.058824	0.007353	0.121212	0	0.117647	0	0.65	0.267857	0.007576	22016	0.0434783	0.39916	0.178571
01392	0.096588	0.028819	0.098534	0.00964	0.0354331	0	0.435884	0.245932	0.006427	23173.6	0.0629099	0.259028	0.188478
01393	0.034483	0.011407	0.191919	0.015152	0.0777202	0	0.62069	0.168975	0.030303	21795	0.0656934	0.223897	0.193906
01396	0.113208	0.10625	0.418182	0.025	0.146608	0	0.813725	0.407661	0.031818	18738	0.153509	0.461032	0.143639
01397	0.109252	0.269738	0.322147	0.008834	0.0118203	0	0.462435	0.193433	0.027825	37788.1	0.112231	0.117174	0.19076
01398	0.111111	0.009752	0.253465	0.017822	0.0689655	0	0.597222	0.232759	0.019802	23342	0.0691563	0.194366	0.174569
01399	0.05042	0.29098	0.350588	0.008235	0.0401949	0.002353	0.373913	0.144422	0.028235	37644.7	0.0820559	0.117406	0.168378
01400	0	0.007299	0.378788	0	0	0	0.538462	0.28972	0.030303	20995.2	0.174603	0.309938	0.140187
01401	0.078947	0.320596	0.268542	0.02046	0.0128205	0.001279	0.50237	0.134273	0.030691	41321.2	0.082423	0.137441	0.166914
01402	0.062469	0.011806	0.220655	0.006664	0.0704698	0.006947	0.690722	0.372156	0.02352	19424.8	0.0655619	0.271143	0.150327
01403	0.138889	0.016432	0.318099	0.016453	0.11215	0	0.669643	0.338378	0.031079	20574.8	0.144804	0.392857	0.140541
01404	0.125	0.037313	0.183099	0	0.194444	0	0.818182	0.317757	0.028169	24436.7	0.229508	0.540693	0.168224
01405	0.120719	0.040971	0.294903	0.031953	0.0323276	0	0.820563	0.309293	0.02796	20474.7	0.0980938	0.419225	0.168669
01406	0.214286	0.005917	0.217949	0	0.151899	0.012821	0.8	0.52518	0.012821	19351	0.101266	0.351322	0.172662
01407	0.181858	0.090938	0.448026	0.02061	0.182018	0.004485	0.604507	0.309516	0.043085	21450.4	0.117781	0.294086	0.196588
01408	0.117109	0.004292	0.290312	0.006427	0.0598592	0.007211	0.695467	0.268926	0.029932	21206	0.0690571	0.309581	0.181062
01410	0.095747	0.012449	0.224276	0	0	0	0.484047	0.184153	0.007892	23384.2	0.0453658	0.26637	0.196735
01411	0.133333	0.007463	0.25	0	0.0416667	0.008333	0.68	0.328283	0.016667	20500.5	0.0666667	0.318806	0.212121
01412	0.085714	0.017065	0.205357	0.013393	0.0688073	0	0.725806	0.259524	0.013393	21802.2	0.0983051	0.371559	0.188095
01414	0	0.098131	0.164948	0	0	0	0.555556	0.302326	0.010309	21858.3	0.0652174	0.166177	0.180233
01415	0.230769	0.038375	0.272727	0.005348	0.0512821	0	0.666667	0.37971	0.010695	20596.7	0.126263	0.285714	0.133333
01416	0.125028	0.059906	0.413837	0.019273	0.181223	0.015104	0.770417	0.369509	0.040844	17703	0.204466	0.418304	0.139755
01417	0	0.022159	0.239697	0.01113	0.116438	0.006871	0.62604	0.293543	0.006183	19901.9	0.0952468	0.174846	0.197969
01418	0.074627	0.022111	0.121447	0.015504	0.013369	0.005168	0.504762	0.169708	0.02584	27890.4	0.0608856	0.0857142	0.180038
01419	0.136081	0.326177	0.368822	0.010301	0.0609901	0.001644	0.46469	0.170608	0.023348	34371.1	0.0872801	0.137855	0.172307
01420	0.268293	0.02278	0.711082	0.010554	0.16	0.003958	0.78169	0.458333	0.03562	17878.3	0.141711	0.359155	0.143182
01421	0.108667	0.008198	0.182633	0.003103	0.0619195	0.003095	0.694798	0.283326	0.021699	21374	0.106079	0.305347	0.213039
01422	0.060549	0.012088	0.245318	0.004783	0.101786	0.003888	0.572127	0.22796	0.014936	23812	0.0679269	0.216745	0.1912
01423	0.102941	0.035747	0.156962	0.017722	0	0.002532	0.613445	0.163978	0.020253	24804.8	0.0747029	0.142835	0.180108
01424	0.066667	0.012545	0.152459	0.011475	0.0327869	0	0.42246	0.161506	0.018033	27225.5	0.0611552	0.160428	0.199163
01425	0.166667	0.024476	0.132231	0	0.0813008	0.008264	0.461538	0.239631	0.008264	22150.7	0.0551724	0.307061	0.170507
01426	0.093258	0.022164	0.276206	0.007621	0.0707547	0.004758	0.651848	0.244922	0.030475	21331.9	0.0948142	0.295599	0.179317
01427	0.182782	0.094949	0.523048	0.019238	0.131392	0.001819	0.558899	0.309819	0.061312	21035.2	0.111112	0.231385	0.169127
01429	0.129345	0.003047	0.21494	0.015094	0.015444	0	0.673352	0.278305	0.015495	21256.2	0.0526155	0.281314	0.204303
01430	0	0.013084	0.266094	0.021459	0.104167	0	0.641509	0.246269	0.017167	22386.2	0.107143	0.339623	0.186567
01431	0.111459	0.012377	0.259104	0.003641	0.0620301	0	0.655105	0.2397	0.026047	21607	0.0859117	0.238733	0.18891
01433	0.125	0.034268	0.189474	0.073684	0.05	0	0.78125	0.431193	0.073684	18826	0.0705882	0.59375	0.146789
01434	0.080397	0.017566	0.219131	0.012668	0.0310559	0.006503	0.499524	0.241825	0.012921	22741.4	0.0943235	0.141418	0.174622
01435	0.140753	0.272187	0.335147	0.011938	0.0336943	0	0.500457	0.199457	0.021656	34232	0.0865354	0.16857	0.197341
01436	0.035714	0.161224	0.382222	0.004444	0.0222222	0.004444	0.518519	0.202703	0.022222	36254	0.111538	0.184926	0.148649
01437	0.071429	0.004065	0.138298	0.021277	0	0	0.782609	0.410405	0.042553	17668.3	0.11215	0.261324	0.132948
01441	0.069767	0.033946	0.245421	0.029304	0.107807	0	0.69863	0.238095	0.021978	21416.7	0.0784314	0.369593	0.204365
01442	0.142857	0.010499	0.12426	0.023669	0.027933	0.011834	0.641026	0.255973	0	22385.2	0.0559006	0.179465	0.167235
01443	0.105825	0.019636	0.412545	0.012074	0.118881	0.001689	0.638589	0.328569	0.026406	22265	0.101379	0.259476	0.176783
01444	0.135322	0.01638	0.283016	0.007732	0.072	0.002062	0.718382	0.27088	0.017668	21285.7	0.117647	0.417958	0.181637
01445	0.055506	0.007555	0.173178	0.021042	0.0414938	0.004094	0.677396	0.215709	0.00843	20983.4	0.0553113	0.308223	0.210285
01446	0.091149	0.016201	0.16902	0.019546	0.0314233	0.004079	0.614356	0.294126	0.016452	22864.7	0.0468045	0.284765	0.16722
01447	0.131074	0.0428	0.295676	0.021427	0.130977	0.002186	0.69157	0.40005	0.025813	20408.3	0.127979	0.375817	0.130644
01448	0.035025	0.046255	0.227282	0	0.0320513	0.021534	0.734633	0.186811	0.016935	29022.4	0.0802866	0.365905	0.198174
01449	0.022222	0.010652	0.181185	0.031359	0.0543478	0	0.452055	0.310734	0.045296	23899.3	0.0899183	0.177992	0.27307
01450	0.100457	0.016482	0.213091	0.012364	0.0477612	0.002182	0.505882	0.418382	0.026182	23400.5	0.0845938	0.179446	0.234252
01451	0.1	0.020979	0.315472	0.018491	0.0547628	0.002642	0.620136	0.254523	0.02	22990.7	0.0910756	0.234857	0.174608
01452	0.136958	0.042224	0.409206	0.018424	0.109649	0.002208	0.735905	0.371364	0.033782	18518	0.167095	0.355642	0.162333
01453	0.142857	0.006591	0.193548	0.024194	0.0787402	0.008065	0.74903	0.390989	0.032258	21365.6	0.0851809	0.371945	0.191364
01454	0.120702	0.022755	0.258889	0.017756	0.0478589	0	0.718581	0.313682	0.038055	20574	0.104324	0.343	0.197998
01457	0.152493	0.048277	0.404187	0.020129	0.118072	0	0.703846	0.334568	0.027375	19958.3	0.104207	0.353846	0.174285
02001	0.107143	0.01006	0.137056	0.020305	0.075	0.015228	0.784314	0.334247	0.060914	19692.5	0.16087	0.392157	0.150685
02002	0.083333	0.004983	0.117647	0.008403	0.0632911	0.008403	0.641509	0.302326	0.021008	19990	0.127341	0.28264	0.183721
02003	0.180328	0.008929	0.179104	0.00995	0.074813	0.004975	0.655914	0.271858	0.022388	21121	0.103814	0.301323	0.155738
02004	0	0.016484	0.197531	0.012346	0.117647	0.012346	0.642857	0.458333	0.012346	17802.7	0.202532	0.214286	0.125
02005	0.041667	0.018229	0.225166	0.013245	0.0621118	0	0.777778	0.265455	0.019868	21737.4	0.0549451	0.249415	0.207273
02006	0	0.00847	0.134934	0.007671	0.0982143	0.018637	0.645714	0.414399	0.007671	20571.2	0.156117	0.408708	0.165527
02007	0	0	0.226415	0	0.188679	0.018868	0.625	0.313725	0.018868	20913.6	0.09375	0.251429	0.117647
02008	0.055556	0.00346	0.138889	0.018519	0.042735	0.009259	0.606061	0.295337	0.009259	19780	0.129496	0.242215	0.181347
02009	0.099696	0.005662	0.181416	0.063832	0.0792079	0.020315	0.589746	0.339519	0.026278	19712	0.123473	0.327864	0.178213
02010	0.333333	0.00565	0.220588	0.029412	0	0	0.722222	0.338843	0	18784.8	0.155556	0.446782	0.0661157
02011	0.071429	0.014601	0.200422	0.014768	0.0869565	0.006329	0.563107	0.299647	0.025316	21865.5	0.125704	0.262143	0.170388
02013	0	0.009685	0.122581	0.032258	0.0322581	0	0.585366	0.38796	0.019355	19742.2	0.0913706	0.292683	0.160535
02014	0.175	0.006757	0.142361	0.017361	0.0526316	0.013889	0.636364	0.292365	0.013889	20420	0.114458	0.290909	0.189944
02015	0	0	0.172414	0	0	0	0.9	0.183333	0.034483		0.131579	0.397317	0.0833333
02016	0	0.009174	0.113924	0.037975	0.060241	0	0.791667	0.264901	0.025316	19236	0.0648148	0.291321	0.165563
02017	0	0.019169	0.213675	0.059829	0.131579	0.017094	0.608696	0.217624	0.059829	19309.9	0.118874	0.347504	0.180548
02018	0.170657	0.034834	0.342117	0.024796	0.125428	0.003526	0.770942	0.400258	0.029706	18233.3	0.154073	0.304329	0.129286
02019	0	0.008219	0.211921	0.059603	0.0949367	0.019868	0.62069	0.34767	0.02649	18199	0.186335	0.516475	0.168459
02020	0.111111	0.030635	0.17801	0.015707	0.105263	0.026178	0.755102	0.382979	0.036649	18595.3	0.149254	0.265306	0.12462
02022	0.125	0.004963	0.163636	0	0.0882353	0.006061	0.555556	0.327703	0.018182	19396.1	0.131429	0.277778	0.148649
02023	0.142857	0	0.068182	0	0	0	0.727273	0.219512	0	21968.8	0.0645161	0.365202	0.219512
02024	0.25	0	0.304348	0	0	0	0.833333	0.435897	0		0.291667	0.333333	0.128205
02025	0.045455	0.013477	0.182482	0.007299	0.143885	0	0.714286	0.292135	0	21097	0.10241	0.342039	0.14598
02027	0.072847	0.008237	0.171587	0.009303	0.157895	0.04173	0.810532	0.473404	0.019086	19712.3	0.1416	0.432594	0.0945244
02028	0.118358	0.007284	0.260159	0.012426	0.0914127	0.004696	0.648957	0.349437	0.014473	20280	0.120288	0.230334	0.179644
02029	0.080851	0.005376	0.119201	0.020083	0.103448	0.021119	0.714051	0.30733	0.00693	20516.7	0.10929	0.30925	0.192746
02030	0.058824	0.026022	0.149123	0.017544	0.0409836	0.017544	0.888889	0.409756	0.008772	18892.4	0.111111	0.555671	0.209756
02031	0.196201	0.019699	0.299297	0.025799	0.184669	0.028598	0.840752	0.55235	0.019765	16407.5	0.195355	0.346333	0.11473
02032	0.066667	0.003953	0.375	0.03125	0.103093	0.010417	0.862069	0.448087	0.052083	17350	0.291339	0.586158	0.15847
02033	0.25	0	0.148936	0.021277	0.170213	0.021277	0.727273	0.372093	0		0.0925926	0.365202	0.151163
02034	0.142857	0	0.155556	0.044444	0.121951	0	0.833333	0.337349	0	20657	0.129032	0.335844	0.192771
02035	0	0.007042	0.18	0.04	0.10101	0	0.782609	0.303425	0.05	17033.3	0.153217	0.304826	0.157291
02036	0	0	0.285714	0	0.428571	0.028571	1	0.421875	0.028571		0.162791	0.505747	0.1875
02037	0.186055	0.007693	0.258321	0.022182	0.0364964	0.00922	0.711984	0.305684	0.031406	19749.6	0.145564	0.259136	0.179498
02040	0	0.00565	0.173913	0.043478	0.173913	0.028986	0.714286	0.428571	0.014493	16195.7	0.103896	0.212905	0.206349
02041	0.0625	0.009828	0.101796	0.011976	0.0595238	0	0.764706	0.31965	0.020958	20665.3	0.115824	0.249889	0.181973
02042	0.043478	0.015385	0.120482	0.024096	0.0297619	0.006024	0.589744	0.38796	0.036145	22472.4	0.113514	0.230769	0.170569
02044	0	0.192308	0.25	0	0	0.083333	0	0.52381	0.083333		0	0	0.142857
02046	0.163993	0.009517	0.122483	0.007127	0.0882353	0.004619	0.690361	0.33108	0.01496	20017.2	0.12248	0.182462	0.202562
02047	0	0.017094	0.4	0	0.0961538	0	0.5	0.419355	0.04	18286	0.101695	0.250207	0.204301
02048	0	0.007692	0.232143	0	0.0943396	0.017857	0.461538	0.260417	0	20681.6	0.056338	0.0769231	0.270833
02049	0.089825	0.010888	0.127773	0.012259	0.0675241	0.020032	0.596953	0.352007	0.01882	21188.3	0.106015	0.246197	0.149395
02050	0.052632	0.003106	0.181102	0.047244	0.0384615	0.015748	0.857143	0.372807	0.023622	18182	0.0827586	0.428571	0.122807
02051	0.043384	0.033223	0.210628	0.023958	0.054878	0.006277	0.728932	0.334091	0.018177	23494.7	0.0949502	0.298079	0.195738
02052	0.111111	0.020979	0.22807	0.052632	0.131148	0.017544	0.75	0.372549	0.017544	19509.3	0.205882	0.314147	0.245098
02053	0.151515	0.04386	0.131148	0	0.0413223	0.008197	0.641509	0.314351	0.008197	23988	0.0541516	0.396653	0.209567
02054	0.033333	0.010808	0.12069	0.022989	0.0276243	0	0.6	0.304607	0.022989	21242.9	0.106952	0.200414	0.160007
02056	0.1	0	0.071429	0.028571	0.0684932	0.028571	0.769231	0.231405	0.042857	19868.5	0.120482	0.462739	0.123967
02057	0.175	0.007719	0.278388	0.025641	0.167832	0.007326	0.773109	0.488131	0.032967	16668.5	0.177737	0.369449	0.104967
02058	0.16	0.00237	0.223602	0.02795	0.0953947	0.006211	0.744186	0.342014	0.037267	17642.3	0.135417	0.360661	0.163194
02059	0.173333	0.030382	0.526316	0.027569	0.273569	0.003342	0.802285	0.419711	0.02924	16300	0.288808	0.37093	0.138569
02060	0.094438	0	0.177787	0.025224	0.0353982	0.045167	0.7493	0.4343	0.017079	20635.2	0.0903519	0.312226	0.154325
02061	0.066667	0.008007	0.16092	0.057471	0	0.011494	0.782609	0.330862	0.045977	17753.3	0.172524	0.523046	0.148697
02062	0.25	0.044118	0.078431	0.039216	0	0	0.7	0.257732	0	23423.3	0.126984	0.397924	0.123711
02063	0	0.010454	0.195818	0.034389	0.110345	0.006737	0.574938	0.381059	0.034187	18523.2	0.184797	0.349345	0.153729
02064	0.149758	0.058294	0.490391	0.018599	0.145744	0.00248	0.717608	0.414628	0.037198	18584	0.186554	0.302414	0.153085
02065	0.189189	0.003311	0.226337	0.020576	0.122951	0.016461	0.679245	0.359629	0.024691	18076.1	0.123636	0.283426	0.162413
02067	0	0.009479	0.159091	0	0.0588235	0	0.947368	0.391304	0.011364	19611.4	0.111111	0.473684	0.167702
02068	0.2	0	0.128205	0	0	0	0.5	0.342976	0		0.0869565	0.403725	0.171315
02070	0.166667	0.004515	0.130682	0.022727	0.171429	0.022727	0.658537	0.38535	0.017045	19261.3	0.172775	0.292683	0.156051
02071	0.1	0.015432	0.183594	0.019531	0.0775194	0	0.628571	0.307856	0.03125	20910	0.107744	0.185629	0.191083
02072	0	0.005263	0.146341	0	0	0	0.916667	0.287671	0	22076.2	0.141509	0.543344	0.246575
02073	0.054054	0.078526	0.34728	0.012552	0.021645	0.008368	0.71858	0.312519	0.016736	19704.2	0.125388	0.29645	0.165772
02074	0.106512	0.008261	0.140643	0.023953	0.0889831	0.00437	0.73682	0.300101	0.004159	20022.9	0.125921	0.386597	0.189848
02076	0	0.011429	0.142857	0.035714	0.145455	0	0.52381	0.247619	0.053571	21390	0.101124	0.190568	0.171429
02077	0.043478	0.01039	0.142857	0	0.0294118	0.006211	0.5	0.286219	0.012422	21732	0.128866	0.0998613	0.159011
02078	0.1	0	0.237288	0.033898	0.135593	0.016949	0.722222	0.425926	0.016949	17115.2	0.202703	0.333667	0.157407
02080	0.047843	0.008303	0.311847	0.006978	0.0625	0.014289	0.654557	0.226599	0.049243	23025	0.160069	0.308069	0.230208
02081	0.125	0.004479	0.132911	0.031646	0	0.018987	0.636907	0.335494	0.037975	20553.4	0.115863	0.273573	0.153112
02082	0	0	0.173913	0	0	0	0.545455	0.414634	0	20742.7	0.163934	0.363697	0.195122
02083	0.108696	0.009346	0.151316	0.016447	0.016835	0.016447	0.619718	0.288848	0.019737	20820.7	0.0997375	0.33756	0.171846
02084	0.117647	0.042308	0.179243	0.028302	0.0952381	0	0.657143	0.258063	0.018868	23576	0.0921986	0.114286	0.204301
02085	0.110422	0.017806	0.102095	0.046227	0.0457143	0	0.675639	0.301635	0.064177	20664	0.109073	0.282873	0.176952
02086	0.093823	0.007452	0.111399	0.030318	0.0950119	0.01192	0.637041	0.336896	0.016402	20178.1	0.129792	0.227195	0.182578
02088	0	0	0.375	0	0	0	0.5	0.274194	0		0.0731707	0.302795	0.145161
02089	0.079543	0.014022	0.127018	0.008246	0.106212	0.014326	0.699326	0.409936	0.028804	20163.9	0.113849	0.268338	0.153554
02090	0.076923	0.013889	0.195122	0.02439	0.0625	0.012195	0.681818	0.388158	0	19684.3	0.107843	0.228296	0.177632
02091	0	0.018519	0.285714	0	0.108696	0	0.75	0.404762	0.02381		0.122449	0.501355	0.190476
02093	0.112676	0.015503	0.320338	0.03538	0.0926641	0.003724	0.663717	0.37296	0.050276	17710.7	0.186035	0.301142	0.166481
02094	0	0.004982	0.19968	0.018947	0.0481928	0.005956	0.62752	0.305692	0.018655	22600	0.158386	0.256247	0.202415
02095	0.18763	0.047556	0.480493	0.036389	0.340728	0.019904	0.872545	0.578548	0.045428	14105	0.293401	0.386696	0.0980111
02096	0.166667	0.014778	0.096386	0.024096	0.0632911	0.036145	0.722222	0.315436	0.048193	20196.7	0.105769	0.221398	0.167785
02097	0.058824	0.038314	0.160377	0.009434	0.136364	0.009434	0.703704	0.369231	0.037736	17975.3	0.114504	0.371705	0.189744
02098	0.045455	0.010667	0.176871	0.013605	0.0657895	0.006803	0.632653	0.290323	0.006803	21174.7	0.0867347	0.244516	0.168459
02099	0	0.033195	0.057471	0.022989	0.111111	0.022989	0.757576	0.278107	0.034483	21711.9	0.0875912	0.30303	0.177515
02101	0.272727	0.005102	0.126582	0.025316	0.131579	0	0.818182	0.364286	0.025316	19092.3	0.142857	0.360787	0.192857
02102	0.25	0	0.295775	0.056338	0.0684932	0	0.714286	0.380952	0	21179.6	0.129412	0.284339	0.142857
02103	0.157895	0.006839	0.452668	0.017212	0.163763	0.008606	0.776786	0.420838	0.015491	18098.1	0.188065	0.428934	0.152196
02104	0	0.009804	0.1	0.025	0.125	0	0.625	0.253333	0.05	23738.6	0.0652174	0.25	0.2
02105	0.181818	0.004975	0.12	0.026667	0	0	0.761905	0.411348	0.013333	19622	0.09	0.52381	0.163121
02106	0.022727	0.009257	0.298611	0.027778	0.105442	0.003472	0.728814	0.402057	0.027778	18692.7	0.198198	0.304778	0.157485
02109	0.162835	0.002033	0.191091	0.014271	0.0956938	0.014766	0.743771	0.392366	0.033816	18632.7	0.143622	0.39163	0.159457
02110	0.162602	0.015392	0.419872	0.012821	0.145435	0.002137	0.739362	0.386856	0.025641	18433.3	0.17086	0.34044	0.159312
02111	0.121951	0.002825	0.116788	0.036496	0.0912409	0.007299	0.6	0.253465	0.043796	20882	0.112952	0.249749	0.148515
02112	0.125	0.00349	0.122881	0.008475	0.106122	0.021186	0.75	0.311164	0.021186	18934.7	0.147887	0.327472	0.13296
02114	0.139241	0.024722	0.339434	0.013311	0.117133	0.003328	0.658333	0.360817	0.026622	21763.8	0.144518	0.233288	0.147501
02115	0	0.013453	0.255814	0.011628	0.0487805	0.034884	0.851852	0.403727	0	19499.4	0.16129	0.407649	0.204969
02118	0	0	0.06383	0.042553	0.2	0	0.5	0.404494	0.085106	20560.7	0.0847458	0.2975	0.0898876
02120	0	0.005076	0.266667	0	0	0	0.777778	0.331034	0.026667	19302.7	0.168539	0.333333	0.158621
02121	0.071429	0.008197	0.284211	0.021053	0.0510204	0.010526	0.777778	0.421053	0.031579	17873.3	0.152672	0.59441	0.131579
02122	0	0.037736	0.192308	0	0	0	0.75	0.292683	0.038462		0.0416667	0.25	0.195122
02123	0.157895	0.0033	0.178295	0.007752	0.162602	0.015504	0.736875	0.303455	0.015504	20950	0.142836	0.326812	0.162363
02124	0.059991	0.004688	0.140793	0.014463	0.117021	0.036089	0.746826	0.414434	0.018072	20140.7	0.113405	0.404944	0.16299
02125	0.090909	0.032864	0.138889	0.027778	0.0666667	0.013889	0.809524	0.288889	0.055556	21158	0.0851064	0.380952	0.185185
02126	0.04	0.006579	0.31068	0.004854	0.315068	0.004854	0.666667	0.495726	0.033981	16261	0.146893	0.259579	0.14245
02127	0.083333	0.036082	0.285714	0	0.2	0.011905	0.727273	0.333333	0.02381	20041.5	0.1	0.406906	0.156357
02128	0.148936	0.00718	0.302671	0.010386	0.0746269	0.007418	0.57047	0.27643	0.014837	21660.8	0.115599	0.234899	0.17331
02129	1	0	0.333333	0	0	0.111111	1	0.3125	0		0.272727	0.5	0.0625
02130	0	0.005181	0.185185	0.024691	0.131579	0.012346	0.846154	0.306122	0.012346	18224.8	0.101266	0.307538	0.156463
02131	0.059777	0.011503	0.183955	0.00824	0.0821382	0.00683	0.627526	0.316588	0.020751	21228.7	0.13303	0.294158	0.176127
02133	0.062728	0.004721	0.268699	0.020384	0.259259	0.016762	0.874958	0.428413	0.010409	18272.5	0.136328	0.45766	0.16596
02134	0.06077	0.003443	0.268108	0.010539	0.103352	0.017301	0.772365	0.446749	0.018781	18196.7	0.172317	0.431944	0.129662
02135	0.079365	0.005166	0.298901	0.032967	0.0893246	0.017582	0.804348	0.50397	0.046154	17150.5	0.167364	0.412681	0.108625
02136	0.125	0.007752	0.115385	0.038462	0	0.019231	0.8125	0.463918	0.038462	17358	0.1875	0.375	0.175258
02137	0.111111	0.020134	0.346154	0.019231	0	0	0.65	0.237113	0.038462	22541.4	0.0379747	0.448252	0.195876
02139	0.037037	0.004587	0.107955	0.022727	0.0857143	0.005682	0.619048	0.282675	0.022727	21806.7	0.104712	0.308814	0.155015
02140	0.074074	0.008811	0.163743	0.023392	0.0857143	0.005848	0.8	0.254601	0.023392	19478	0.128713	0.275606	0.199387
02141	0.204301	0.014538	0.477667	0.013648	0.17402	0.01737	0.845767	0.501664	0.013648	16814	0.199815	0.303268	0.124264
02142	0	0	0.079545	0.011364	0.0588235	0.011364	0.608696	0.303571	0.022727	22193.3	0.0862069	0.2165	0.13716
02143	0.2	0.010417	0.238095	0.035714	0.182927	0	0.95	0.342857	0.02381	17918.6	0.16092	0.400327	0.192745
02145	0.081081	0.010733	0.121076	0.022422	0.0222222	0.004484	0.634615	0.26506	0.013453	20321.8	0.131086	0.269231	0.159036
02148	0.210526	0.007692	0.176471	0.009804	0.04	0.04902	0.769231	0.406091	0.039216	19577.3	0.0875912	0.409211	0.147208
02149	0.25	0.045455	0.391304	0	0.5	0	0.5	0.222222	0.043478		0.129032	0	0.288889
02153	0.066667	0	0.220513	0.005128	0.0769231	0	0.634615	0.203488	0.010256	21886.1	0.101215	0.25	0.200581
02154	0.14882	0.019425	0.210475	0.031327	0.115385	0	0.655991	0.320085	0.023196	21318.6	0.110809	0.312223	0.180894
02156	0.133333	0.011858	0.163265	0.020408	0	0	0.736842	0.348315	0.071429	21254.8	0.145299	0.157465	0.106742
02157	0.142857	0.019254	0.25779	0.016997	0.0972222	0.008499	0.573171	0.33438	0.025496	21130.6	0.134831	0.219512	0.180534
02158	0.125	0	0.4	0.027273	0	0	0.648649	0.323383	0.036364	16448.1	0.154362	0.270165	0.18408
02159	0.125	0.014184	0.17094	0.025641	0.0434783	0.008547	0.826087	0.425926	0.008547	18629	0.120301	0.130435	0.175926
02160	0.107143	0.005607	0.244344	0.040724	0.0892857	0.00905	0.769231	0.494859	0.036199	17278	0.144924	0.358795	0.146903
02162	0.235294	0.010638	0.21	0.04	0.105263	0	0.791667	0.225275	0.01	20928	0.0571429	0.333333	0.181319
02163	0.159686	0.054614	0.467648	0.020058	0.140794	0.002799	0.724825	0.428995	0.067743	19438.3	0.150117	0.281079	0.148991
02164	0.1	0.00627	0.119048	0.031746	0.115385	0	0.709677	0.382353	0.031746	18602.6	0.152318	0.193548	0.151261
02165	0.142857	0.015133	0.26069	0.017931	0.144244	0.005517	0.715412	0.329292	0.023448	18818.9	0.138596	0.29987	0.153282
02166	0.18371	0.017141	0.120772	0.006584	0.0653595	0.013517	0.762625	0.287319	0.01989	20829.4	0.0814211	0.323606	0.203553
02167	0.098057	0.006999	0.101288	0.02057	0.155488	0.021807	0.671075	0.317653	0.017878	20624.8	0.119477	0.294542	0.17135
02168	0.227721	0.08598	0.634913	0.021212	0.263409	0	0.719187	0.401697	0.059885	17434.7	0.235161	0.340163	0.151355
02169	0	0	0.151515	0	0.138889	0.060606	0.6	0.380952	0.090909		0.121951	0	0.142857
02172	0.108545	0.076675	0.180114	0.009891	0.0454545	0	0.790852	0.404659	0.022095	20633	0.106004	0.342521	0.162125
02173	0.215269	0.029996	0.560538	0.017899	0.23484	0.011377	0.722976	0.415449	0.034993	16505.8	0.246003	0.296613	0.164052
02174	0.1	0.011043	0.188088	0.009404	0.078125	0.003135	0.815789	0.330508	0.037618	19292.8	0.1491	0.355263	0.188136
02175	0.090909	0	0.070175	0	0.148148	0.017544	0.857143	0.339623	0	19552.1	0.112903	0.359635	0.113208
02176	0.076923	0.004878	0.078947	0.026316	0.133333	0	0.681818	0.270833	0.026316	19155.4	0.105263	0.319535	0.180556
02177	0.111111	0	0.172414	0.051724	0.163934	0.034483	0.7	0.247525	0.051724	20943.1	0.109091	0.200372	0.207921
02178	0	0	0.186047	0	0	0.023256	0.8	0.25974	0	20021.7	0.111111	0.299347	0.155844
02179	0.041667	0.012887	0.1375	0.03125	0.0322581	0.00625	0.611111	0.299652	0.04375	20178	0.163265	0.388889	0.167247
02180	0.146341	0.007123	0.176895	0.025271	0.0357143	0.01083	0.57377	0.341414	0.028881	19759.2	0.118541	0.344262	0.165657
02182	0	0	0.145455	0	0	0	0.846154	0.408163	0	17930.4	0.117647	0.231429	0.173469
02183	0	0.010204	0.098765	0	0.097561	0.037037	0.516129	0.324503	0.012346	22493.3	0.0480769	0.194299	0.18543
02184	0.117647	0	0.21875	0	0.15625	0	0.705882	0.458591	0.007813	18957.3	0.192308	0.322937	0.139791
02185	0.083295	0.024635	0.160626	0.041845	0	0.013249	0.5	0.30748	0.041552	21654.7	0.0802131	0.130997	0.196303
02186	0.064935	0.024517	0.291958	0.008741	0.157522	0.006993	0.725191	0.358459	0.033217	22242.7	0.0831974	0.335698	0.156439
02187	0.086957	0.025524	0.379877	0.016427	0.0307377	0	0.511364	0.245169	0.026694	22448	0.0255814	0.170291	0.187198
02189	0.090909	0	0.255034	0.020134	0.0666667	0	0.880952	0.427536	0.033557	17380	0.194595	0.380884	0.15942
02190	0.114286	0.013011	0.06422	0.018349	0.181416	0.022936	0.673077	0.251232	0.018349	20414.2	0.101215	0.384974	0.204433
02191	0.125	0.009727	0.368421	0.004785	0.0241546	0.009569	0.645833	0.308497	0.023923	21580	0.117409	0.312129	0.191956
02192	0	0.013453	0.16262	0.019874	0.0714286	0.007318	0.730491	0.329442	0.054729	20455.4	0.157423	0.272133	0.123644
02194	0.166667	0.005181	0.127907	0.011628	0.173913	0	0.611111	0.475	0.011628	18551.2	0.195402	0.277572	0.1625
02195	0.052632	0.013072	0.140719	0.002994	0	0.023952	0.658824	0.237654	0.020958	21243.2	0.0982533	0.294118	0.179012
02196	0.142857	0.006309	0.172932	0	0	0.007519	0.625	0.304167	0.022556	22577.6	0.062069	0.311587	0.145833
02197	0.060723	0.005302	0.15375	0.009052	0.0236967	0.014595	0.726792	0.30564	0.023572	20258	0.101036	0.302798	0.224501
02198	0	0.004386	0.065934	0.054945	0.0568182	0	0.52381	0.302326	0.065934	21177.7	0.156863	0.143076	0.180233
02199	0.130734	0.004625	0.132075	0.008573	0.0612245	0.016093	0.737243	0.367247	0.033616	19589.4	0.0990225	0.387534	0.174715
02200	0.125	0.00813	0.238095	0.047619	0.365854	0	0.75	0.48913	0.02381	15687.1	0.258065	0.499703	0.141304
02201	0.095238	0.054992	0.2	0.014815	0.112782	0.014815	0.676471	0.464123	0.022222	21533.3	0.109948	0.41061	0.137109
02203	0.076058	0.007591	0.173901	0.040184	0.0970297	0.008005	0.719695	0.463579	0.088228	18383.8	0.122759	0.295485	0.152028
02205	0	0	0.158537	0.036585	0.0588235	0.012195	0.821429	0.279221	0.060976	19084	0.0810811	0.25	0.207792
02206	0	0	0.241379	0.068966	0	0.068966	0.714286	0.4	0		0.321429	0.288462	0.0545455
02207	0.142857	0	0.108434	0.012048	0	0	0.625	0.265306	0.012048	21522.9	0.0927835	0.333333	0.176871
02208	0.05	0.021201	0.203704	0.027778	0	0	0.6875	0.31068	0.009259	21289.6	0.0933333	0.28125	0.165049
02209	0.05	0.014811	0.314286	0.010714	0.156028	0.007143	0.78125	0.367178	0.046429	18877	0.122977	0.296985	0.162687
02210	0.095229	0.008301	0.210631	0.024254	0.0763889	0	0.823891	0.311661	0.038769	19942.9	0.0753224	0.560376	0.201466
02211	0.111111	0.007168	0.166667	0.025	0.126126	0.008333	0.740741	0.382775	0	20407.3	0.0909091	0.295914	0.181818
02212	0.04878	0.00283	0.183099	0.028169	0.0694444	0.003521	0.682364	0.350733	0.028169	20216.3	0.137307	0.253722	0.178225
02213	0	0.012048	0.138462	0.007692	0.11811	0	0.793103	0.345382	0.053846	20619.3	0.198795	0.377991	0.196787
02215	0.099607	0.006692	0.272886	0.014257	0.0881356	0.01078	0.603955	0.41974	0.033656	20258.6	0.102178	0.211776	0.162271
02216	0.047619	0.019608	0.056	0.024	0	0	0.518519	0.295833	0.032	22050.8	0.108974	0.222364	0.195833
02217	0.200331	0.022878	0.370354	0.016065	0.181141	0.010225	0.78065	0.436697	0.026162	19412.7	0.133033	0.345392	0.145301
02218	0.048376	0.008213	0.140589	0.029033	0.097561	0.008253	0.756435	0.36476	0.024851	19956.1	0.138028	0.304629	0.148665
02219	0	0.014019	0.273973	0.041096	0.153846	0.013699	0.647059	0.346457	0.027397	20290.6	0.164706	0.235294	0.188976
02220	0.130435	0.002294	0.191257	0.027322	0.0540541	0.005464	0.615385	0.239344	0.032787	19661	0.0900474	0.153846	0.190164
02222	0	0.033333	0.416667	0	0	0	0.5	0.434783	0		0.4	0	0.0434783
02223	0.118621	0.013319	0.113744	0	0.0833333	0.033038	0.72376	0.212617	0.031561	20579	0.076688	0.361353	0.257778
02224	0.210526	0.002857	0.30597	0.022388	0.0719424	0.007463	0.666667	0.396694	0.037313	19202	0.167702	0.471352	0.119835
02225	0.333333	0.011111	0.081081	0.027027	0	0	0.5	0.333333	0		0.146341	0.124661	0.136364
02226	0.071429	0.009858	0.2	0.018543	0.0854473	0.003974	0.684211	0.375362	0.023841	20214.7	0.144854	0.295959	0.151449
02227	0.111111	0.052239	0.096154	0.019231	0.15	0.019231	0.733333	0.323529	0.019231	19607.1	0.126761	0.398333	0.166667
02228	0.058824	0.021076	0.190083	0.024793	0.0446429	0.016529	0.583333	0.361609	0.016529	19407.3	0.131034	0.209015	0.142203
02230	0.3	0.089963	0.385563	0	0.235294	0.012082	0.555556	0.246469	0.024096	20989.3	0.0909354	0.442171	0.126796
02231	0.166667	0.001066	0.357143	0.019231	0.0670391	0.005495	0.698925	0.27211	0.024725	18831.3	0.179414	0.312169	0.199659
02232	0.166667	0.025788	0.211111	0.011111	0.176471	0.011111	0.875	0.588435	0.022222	21412.4	0.0753425	0.583333	0.0986395
02233	0.076923	0.013986	0.258621	0.017241	0.0757576	0	0.8	0.330189	0.051724	19988.1	0.173333	0.480545	0.245283
02234	0	0.0125	0.294118	0.029412	0.142857	0.058824	0.857143	0.34375	0.029412		0.190476	0.428571	0.15625
02235	0.166667	0	0.183673	0.020408	0.111111	0.020408	0.625	0.325843	0	20668.8	0.140351	0.5	0.179775
02236	0.046775	0.005701	0.196971	0.04457	0	0	0.908494	0.354519	0.042296	18186.2	0.177504	0.385916	0.154538
02237	0.062354	0.009427	0.386477	0.017319	0.194444	0.00857	0.82339	0.516914	0.025883	17896	0.18457	0.414779	0.118083
02238	0.182692	0.013053	0.32133	0.030471	0.104	0.01108	0.702921	0.313412	0.036011	19486	0.176925	0.286471	0.195328
02239	0.169231	0.037338	0.389583	0.0375	0.116631	0.010417	0.789569	0.273608	0.060417	18786.7	0.105158	0.334786	0.18523
02240	0	0.008032	0.150538	0.064516	0.222222	0.032258	0.8	0.394118	0.043011	18417.2	0.144144	0.45	0.158824
02241	0	0.027778	0.431818	0	0	0.022727	0.8	0.352941	0	19144.7	0.213115	0.5	0.211765
02242	0.189189	0.061824	0.315018	0.014652	0.11236	0.010989	0.735294	0.293996	0.047619	20809.7	0.131054	0.293984	0.171843
02243	0.136947	0.023106	0.418612	0.016038	0.133333	0.005613	0.666667	0.353834	0.039307	19004.5	0.172789	0.284596	0.150167
02244	0	0	0.291667	0.041667	0.185185	0	0.75	0.219512	0.041667		0.192308	0.757576	0.243902
02245	0.180851	0.036333	0.487778	0.012222	0.2172	0.005556	0.61875	0.305245	0.027778	19654.2	0.198932	0.243829	0.153912
02246	0.084084	0	0.145816	0.015831	0.0726496	0.043309	0.705691	0.328624	0.041221	20512.5	0.124902	0.295767	0.152603
02248	0.230769	0.006211	0.209677	0	0.0634921	0	0.764706	0.414414	0.032258	16804	0.148649	0.17688	0.153153
02249	0	0.029412	0.272727	0.022727	0	0.022727	0.727273	0.328571	0.022727	21890.1	0.195652	0.361731	0.1
02252	0.2	0	0.25	0	0	0.03125	0.833333	0.357793	0.0625		0.144013	0	0.0713563
02253	0.148005	0.008797	0.215732	0	0.056338	0.030443	0.57146	0.32633	0.035378	22556	0.0935829	0.25344	0.180135
02254	0	0.008	0.108696	0.021739	0.0833333	0	0.733333	0.232558	0.065217	22798.1	0.0819672	0.333333	0.302326
02255	0	0.006897	0.209677	0	0.15625	0.016129	0.769231	0.352381	0.048387	19169.5	0.12987	0.459052	0.171429
02256	0	0	0.235294	0.019608	0.0961538	0.019608	1	0.347826	0.019608	15258.6	0.0851064	0.335484	0.163043
02257	0.089092	0.006846	0.179832	0.012637	0.0233918	0.01714	0.520504	0.295612	0.030807	23627	0.12624	0.261703	0.18513
02258	0.034479	0.030528	0.170172	0.014977	0.103659	0.020364	0.779279	0.440738	0.021927	20715.5	0.112913	0.526918	0.139882
02260	0.051282	0.004615	0.311787	0.026616	0.112903	0.019011	0.777778	0.343348	0.04943	17054.7	0.188192	0.269961	0.182403
02261	0.077836	0.015363	0.149226	0.030377	0	0.018739	0.763514	0.352415	0.024347	20188.7	0.145351	0.437513	0.17578
02262	0.071429	0	0.105882	0.058824	0.0595238	0.011765	0.666667	0.335484	0.023529	20932	0.0555556	0.334056	0.135484
02263	0	0	0.288889	0	0.111111	0.022222	0.8	0.404762	0.044444	20027.8	0.109091	0.100877	0.119048
02264	0.196598	0.002659	0.199393	0.021716	0.198697	0.029384	0.796709	0.481586	0.028388	17038	0.264041	0.390815	0.147985
02265	0	0.010309	0.176471	0	0.196078	0.019608	0.6	0.580247	0	18472.8	0.129032	0.606186	0.0864198
02267	0.113206	0.028294	0.173153	0.03159	0.182609	0.034748	0.530418	0.341933	0.049387	19290	0.112336	0.329117	0.177159
02268	0.147029	0.012094	0.15457	0.015455	0.096	0.016598	0.649125	0.283229	0.051644	20795.2	0.0916272	0.219381	0.169825
02270	0.444444	0	0.333333	0.033333	0.193548	0.033333	0.529412	0.419048	0.083333	18620	0.164179	0.292737	0.2
02271	0	0.030303	0.25	0.053571	0	0	0.5	0.333333	0.053571	18423.8	0.047619	0.248252	0.129032
02272	0.4	0	0.16129	0	0.142857	0	0.428571	0.245283	0		0.0263158	0	0.207547
02273	0.076923	0.028037	0.108434	0.012048	0	0	0.68	0.436709	0.036145	20607.1	0.138614	0.4	0.151899
02274	0.071429	0	0.186667	0.013333	0	0	0.75	0.346667	0.04	17807	0.15534	0.25	0.2
02275	0.05	0	0.22695	0.035461	0.178571	0.085106	0.884615	0.539419	0.035461	14819	0.235714	0.5	0.157676
02276	0.25	0.008197	0.111111	0.018519	0.183333	0.037037	0.909091	0.326087	0.018519	20677.1	0.12963	0.545082	0.163043
02277	0.090909	0.008982	0.157025	0.024793	0	0.016529	0.758621	0.388646	0.033058	18742.8	0.164179	0.37931	0.135371
02279	0.088235	0.010657	0.106667	0.022222	0.0888889	0.008889	0.666667	0.32598	0.035556	23600	0.0947368	0.183333	0.14951
02280	0.190255	0.002732	0.132284	0.005711	0.0657895	0.006703	0.620228	0.305722	0.02547	21692	0.0893209	0.320947	0.208616
02281	0.071429	0.022727	0.060606	0.050505	0.040404	0.020202	0.692308	0.297297	0.050505	20218.1	0.124031	0.270251	0.205405
02282	0.192308	0.002392	0.207101	0.023669	0	0.005917	0.736842	0.292763	0.017751	18683.6	0.13	0.236842	0.217105
02283	0.314659	0.00361	0.136652	0.01615	0.130435	0.026371	0.709019	0.439103	0.024398	17719	0.234986	0.373894	0.158218
02284	0	0.051546	0.133333	0.044444	0	0.044444	0.625	0.423077	0.022222		0.27027	0.24798	0.115385
02286	0.176471	0.008159	0.22314	0.033058	0.12605	0.013774	0.813333	0.468847	0.027548	18172.7	0.154856	0.347019	0.123053
02287	0.075758	0.007828	0.127854	0.013699	0.047836	0	0.545455	0.271375	0.006849	22768.3	0.087146	0.14761	0.168525
02288	0.05	0.011396	0.175676	0.013514	0.133333	0	0.677419	0.387833	0.027027	18285	0.146497	0.322581	0.171103
02289	0.037655	0.007024	0.129263	0.004863	0	0.005571	0.596843	0.315532	0.015739	21839	0.103465	0.243289	0.192488
02290	0.101471	0.021199	0.241116	0.01867	0.0926091	0.002681	0.702071	0.347936	0.034748	21448.5	0.11512	0.331906	0.174374
02291	0.038462	0.007317	0.191358	0.018519	0.060241	0.024691	0.756757	0.323432	0.012346	19691	0.163934	0.297141	0.151815
02292	0.094595	0.063542	0.234875	0.014235	0.115044	0.003559	0.647059	0.366357	0.02847	20237.9	0.126984	0.323529	0.146543
02293	0.166667	0.001795	0.146667	0.04	0.129707	0.022222	0.6875	0.361596	0.017778	18606	0.143426	0.292228	0.167082
02294	0.071429	0.004695	0.255319	0.021277	0.111111	0	0.666667	0.295858	0.010638	23485	0.142857	0.333333	0.183432
02295	0.145833	0.011521	0.319149	0.021277	0.0807292	0.029255	0.769231	0.432722	0.029255	16719.3	0.158311	0.346142	0.157492
02296	0.090851	0.006683	0.143853	0.020388	0.118056	0.007003	0.650269	0.342819	0.020634	21203.8	0.114259	0.300232	0.232208
02297	0	0	0.255814	0	0	0	0.777778	0.320988	0	22103.9	0.122807	0.555556	0.123457
02298	0.141115	0.004738	0.396158	0.016389	0.174174	0.010565	0.82667	0.523723	0.043397	17553.3	0.239227	0.457869	0.113979
02299	0.027027	0.017301	0.217949	0.004274	0.104167	0.008547	0.768116	0.365796	0.012821	20085.7	0.101639	0.434783	0.185273
02301	0.176471	0.006289	0.272	0.016	0.0409836	0	0.71875	0.246696	0.048	20831	0.158537	0.282112	0.15859
02302	0.084446	0.032166	0.217865	0.024784	0	0	0.648047	0.335694	0.033812	21187.6	0.0782565	0.324124	0.174101
02303	0.27907	0.013761	0.122222	0.011111	0.0537634	0.003704	0.38806	0.190574	0.007407	30096.7	0.0633803	0.0298298	0.204918
02304	0.280932	0.024861	0.77014	0.03178	0.30008	0.013003	0.764495	0.448242	0.050361	14285.8	0.312335	0.321071	0.147982
02305	0.167665	0.021282	0.48607	0.016862	0.248051	0.005132	0.789272	0.44532	0.036657	17021.3	0.250922	0.421417	0.115759
02306	0.057186	0.010709	0.137207	0.020814	0.147059	0.017283	0.852944	0.409076	0.033603	19353.2	0.135414	0.479463	0.104952
02307	0.12605	0.021414	0.363021	0.018038	0.116998	0.00451	0.724638	0.345668	0.037204	20692.7	0.15146	0.338167	0.152352
02308	0.166667	0.014344	0.13	0.02	0.0735294	0.04	0.869565	0.402145	0.035	17083	0.161017	0.41347	0.13941
02309	0.1	0.007386	0.326772	0.035433	0.059761	0	0.708861	0.265351	0.023622	19847.4	0.169096	0.227945	0.199561
02310	0.058824	0.007813	0.123894	0	0.0909091	0.026549	0.862069	0.380488	0	20979	0.154472	0.275735	0.121951
02311	0.125	0	0.258621	0	0	0	0.769231	0.214286	0.034483	20630.8	0.0555556	0.461593	0.153061
02312	0.114286	0.008945	0.267281	0.018433	0.0348584	0.020737	0.782609	0.387179	0.043779	18219.2	0.131868	0.3911	0.160353
02313	0.038422	0.006327	0.186537	0.045332	0.198864	0.011283	0.833313	0.439211	0.050969	18130.5	0.200991	0.405397	0.132954
02315	0.108696	0.016706	0.263666	0.024116	0.0967742	0.011254	0.683824	0.392593	0.028939	18728	0.153957	0.323529	0.148971
02316	0	0.036496	0.035088	0.035088	0.0847458	0	0.583333	0.364486	0	24411	0.09375	0.251825	0.11215
02317	0.142857	0.018018	0.166667	0.011111	0.337079	0	0.8	0.394118	0	22589	0.201835	0.159837	0.0825826
02318	0.111111	0.012987	0.290429	0.018152	0.0668842	0.009901	0.757353	0.383877	0.034653	17434.7	0.150077	0.411957	0.166987
02319	0.034483	0.006173	0.203125	0.020833	0.131579	0.015625	0.782609	0.441926	0.036458	17849.3	0.147619	0.521739	0.155807
02321	0.158841	0.01614	0.292493	0.013115	0.0819672	0.011078	0.713549	0.361576	0.02392	19596	0.160662	0.324995	0.178123
02323	0.428571	0	0.22449	0	0	0	0.545455	0.329545	0.020408	21199	0.0847458	0.272727	0.136364
02324	0.143286	0.02559	0.254277	0.016733	0.0733945	0.027635	0.564381	0.345205	0.017579	18329.3	0.186992	0.199581	0.179877
02326	0.062557	0.014137	0.177224	0.014591	0.05	0.004949	0.682194	0.339822	0.024425	21480	0.15072	0.294689	0.174933
02327	0.3	0.036364	0.234375	0.03125	0.147059	0	0.6	0.461538	0.015625	16759	0.19697	0.331799	0.136752
02328	0.071225	0.019551	0.135364	0	0.0541667	0.009137	0.640404	0.326523	0.00783	23402.7	0.101579	0.297294	0.179393
02329	0.142857	0.004773	0.186747	0.03012	0.030303	0.006024	0.688889	0.307692	0.03012	22202.7	0.113402	0.177414	0.147017
02330	0.118225	0.004611	0.14644	0.004303	0.0508475	0.005675	0.522253	0.291045	0.005675	23859.1	0.125	0.0844108	0.185144
02331	0	0	0.272727	0	0	0.018182	0.636364	0.442105	0.018182	17985	0.215686	0.457736	0.178947
02332	0.188327	0.00745	0.108381	0.026497	0.0454545	0.036202	0.760616	0.389768	0.017784	19307.6	0.102503	0.439511	0.131128
02333	0.1	0.00625	0.25	0.033333	0.0833333	0	0.9375	0.357143	0.05	18790.6	0.19403	0.372656	0.178571
02334	0.131137	0.019885	0.342693	0.025848	0.192926	0.023357	0.776188	0.488788	0.033892	16722	0.19944	0.428908	0.12728
02335	0.083333	0.005025	0.1	0	0.1875	0.0125	0.777778	0.306122	0	18963	0.127451	0.277778	0.129252
02336	0.10064	0.004973	0.144465	0.015761	0.0135501	0.010761	0.681297	0.295897	0.015842	20836.1	0.118327	0.277401	0.168626
02337	0	0	0.103896	0.012987	0	0.051948	0.764706	0.352113	0	19264.5	0.11236	0.295078	0.183099
02338	0.058824	0.003817	0.254902	0.009804	0.0990099	0.019608	0.75	0.398964	0.009804	18957.9	0.153285	0.391759	0.160622
02339	0.132287	0.012965	0.087688	0.04428	0.0882353	0.007705	0.673146	0.370043	0.059894	20362	0.140019	0.391668	0.1846
02340	0.18038	0.020619	0.363716	0.020061	0.184783	0.006542	0.704805	0.412819	0.030092	18687.3	0.173322	0.267735	0.141812
02341	0.044056	0.007084	0.108347	0.008651	0.118182	0.009171	0.777458	0.469204	0.026467	21489.3	0.0930064	0.444396	0.140725
02346	0.136364	0.002954	0.199313	0.013746	0.0689655	0.003436	0.762712	0.35619	0.027491	19756.7	0.115646	0.322034	0.148571
02349	0	0	0.346154	0	0	0	0.75	0.347826	0		0.115385	0	0.173913
02350	0.125	0	0.166667	0.018519	0	0	0.7	0.353535	0.018519	18070.5	0.196429	0.595172	0.181818
02352	0.129032	0.012456	0.207469	0.041494	0.141129	0.012448	0.795918	0.327628	0.029046	16917.2	0.242308	0.469485	0.154034
02353	0.119489	0.003248	0.161694	0.023081	0.11811	0.016218	0.820341	0.377339	0	19485	0.123658	0.318458	0.177843
02355	0.084779	0.013172	0.252173	0.016175	0.0546448	0.016506	0.57651	0.278847	0.010855	20740.8	0.100709	0.230953	0.177901
02356	0.142857	0.029661	0.105263	0.065789	0.133333	0	0.761905	0.341935	0.026316	18115.5	0.191304	0.333333	0.180645
02357	0	0.013699	0.214286	0.035714	0	0.035714	0.75	0.212766	0		0.09375	0.12394	0.191489
02358	0.047619	0.005464	0.123288	0.013699	0.0714286	0.013699	0.84	0.373134	0.027397	16768	0.188235	0.52	0.156716
02359	0.064935	0.017517	0.386275	0.021569	0.0294118	0.005882	0.691176	0.289157	0.082353	19880.4	0.115207	0.308824	0.180723
02360	0.133907	0.007318	0.308094	0.012348	0.154661	0.002166	0.668119	0.384656	0.017781	20478.7	0.124037	0.275382	0.160672
02361	0.178295	0.009961	0.538322	0.019048	0.321267	0.012245	0.844388	0.528342	0.037642	15543.5	0.314386	0.367347	0.101239
02362	0.142857	0.004065	0.174757	0.038835	0.140187	0.029126	0.652174	0.265193	0.009709	19567.5	0.192661	0.130811	0.171271
02363	0.130435	0.009547	0.222857	0.011429	0.0294118	0.017143	0.666667	0.464174	0.022857	18825.5	0.203046	0.361111	0.130841
02364	0.133333	0.011952	0.06	0.01	0.0526316	0.01	0.6	0.19337	0.02	23660	0.130769	0.199623	0.21547
02366	0.054656	0.003189	0.21426	0.053621	0.130435	0.008585	0.725116	0.368141	0.026755	17117.1	0.136	0.378463	0.107595
02368	0.022606	0.01377	0.137598	0.021688	0.0967742	0.013911	0.600629	0.344193	0.039582	21600.7	0.163429	0.338755	0.154713
02370	0.111111	0.028716	0.188073	0.041284	0.0688073	0.009174	0.755556	0.334963	0.027523	18503.8	0.19403	0.222322	0.151589
02371	0.12765	0.012347	0.267977	0.009661	0.176933	0.009482	0.680812	0.398676	0.013583	19983.3	0.192082	0.273436	0.157364
02372	0.068167	0.020536	0.227534	0.030294	0.0839161	0.006849	0.661343	0.388219	0.051372	20208.6	0.132734	0.320445	0.145702
02373	0.0625	0.008969	0.133333	0.033333	0.0869565	0	0.666667	0.408284	0.022222	20318	0.108911	0.222222	0.171598
02374	0.115385	0.004561	0.418919	0.021622	0.0820106	0.005405	0.5625	0.371341	0.048649	17850	0.162413	0.199837	0.155624
02375	0	0.005917	0.163934	0.032787	0.234375	0.016393	0.545455	0.338843	0.04918	21564	0.176471	0.169537	0.206612
02376	0	0.006024	0.246575	0.013699	0.246753	0.027397	0.613636	0.372093	0.027397	19608	0.115385	0.329317	0.217816
02377	0	0.006579	0.112903	0.016129	0	0.016129	0.866667	0.307018	0.032258	19471.3	0.084507	0.200036	0.219298
02379	0	0.055794	0.130435	0.021739	0.263158	0.021739	0.684211	0.393258	0	19271.3	0.0531915	0.210526	0.151685
02381	0.233261	0.018315	0.543975	0.025321	0.305824	0.01595	0.790115	0.448663	0.033925	14935.6	0.304709	0.324871	0.1526
02382	0.083092	0.012001	0.272667	0.01451	0.0670194	0	0.624792	0.323709	0.019741	21774.7	0.0986771	0.207292	0.172061
02383	0.102273	0.014966	0.319936	0.016077	0.08	0.003215	0.555556	0.263395	0.024116	21580	0.11276	0.222243	0.150663
02384	0.333333	0	0.263158	0.052632	0	0	1	0.242424	0		0.318182	0.512	0.181818
02385	0	0.006452	0.079365	0.047619	0.0833333	0.015873	0.9	0.446429	0.047619	16548.9	0.015873	0.3	0.0892857
02386	0	0.020661	0.264706	0.068627	0.235849	0.009804	0.722222	0.438202	0.029412	17173	0.16	0.276996	0.129213
02387	0.141069	0.009824	0.233044	0.003664	0.0715935	0.007469	0.627124	0.274597	0.008108	22244.5	0.0844906	0.256345	0.19234
02388	0.230769	0.026906	0.125	0.010417	0.157895	0.03125	0.681818	0.375	0.052083	17840.7	0.117021	0.227273	0.170455
02389	0.078947	0.011041	0.187023	0.007634	0.0754717	0.015267	0.720588	0.326271	0.030534	21137	0.122807	0.220588	0.144068
02390	0.238095	0.003636	0.125	0.019231	0	0	0.75	0.309278	0.048077	19578	0.192857	0.4375	0.128866
02392	0	0	0.078125	0.015625	0.192308	0.007813	0.703704	0.336245	0	21672.9	0.0472973	0.296296	0.126638
02393	0.083333	0.02027	0.166667	0.018519	0.0727273	0.055556	0.611111	0.291262	0.018519	21147.6	0.0833333	0.33346	0.194175
02395	0.125	0.006849	0.050847	0	0.0793651	0.016949	0.454545	0.240385	0.033898	21596.7	0.0769231	0.272792	0.173077
02397	0.178082	0.015079	0.330206	0.028143	0.0752896	0.013133	0.741071	0.328904	0.016886	19063.9	0.150427	0.339011	0.174972
02398	0.058761	0.021134	0.237332	0.018057	0.145631	0.019269	0.792151	0.335759	0.018205	19610.6	0.112424	0.376242	0.167688
02399	0	0.006678	0.214286	0.028571	0.0735294	0.009524	0.783333	0.299505	0.019048	20109.2	0.0986395	0.399982	0.175743
02400	0.111111	0.02	0.233333	0.016667	0.0833333	0.033333	0.75	0.345455	0.033333	21804.8	0.105263	0.314346	0.218182
02401	0.166667	0	0.144578	0.012048	0.0632911	0.024096	0.73913	0.379085	0.012048	19782.2	0.11	0.174388	0.176471
02403	0.187417	0.014517	0.111798	0.023666	0.136752	0.017547	0.837066	0.457578	0.024418	18550.6	0.179396	0.227072	0.139237
02404	0	0	0.150685	0	0	0.013699	0.941176	0.356589	0.013699	19120.6	0.108696	0.354494	0.186047
02405	0.133333	0.003697	0.148148	0.027778	0.0480349	0.00463	0.714286	0.335878	0.032407	18761.4	0.13913	0.238306	0.170483
02407	0	0.017241	0.094595	0.013514	0.0666667	0	0.6	0.2	0.013514	22781.3	0.134021	0.25	0.192308
02408	0.239623	0.04356	0.677451	0.01745	0.271606	0.00185	0.693366	0.390638	0.038655	16100.7	0.267271	0.292942	0.149191
02409	0	0.003676	0.217391	0.008696	0.0840336	0	0.785714	0.326923	0.017391	18855.7	0.136691	0.391861	0.168269
02411	0.076923	0.004673	0.142857	0.025974	0	0	0.782609	0.319444	0.064935	19395.7	0.160377	0.217391	0.166667
02413	0.0625	0.008	0.226415	0.009434	0.0454545	0	0.615385	0.230366	0.018868	18355.5	0.112	0.307692	0.235602
02414	0.166667	0	0.155556	0.022222	0.170455	0.033333	0.875	0.402597	0.033333	16800	0.131868	0.314437	0.123377
02416	0.12	0	0.234375	0.020833	0.183246	0.015625	0.833333	0.430636	0.036458	17376.2	0.208955	0.361587	0.144667
02417	0	0.010638	0.113636	0	0.276596	0.181818	0.888889	0.592593	0.022727	17877.8	0.266667	0.333656	0.123457
02418	0.230769	0.024038	0.229885	0.011494	0.111111	0.034483	0.5	0.411765	0	19641.9	0.168539	0.167468	0.150327
02419	0	0.003705	0.180012	0.008016	0	0.051845	0.709679	0.486618	0.033493	20070.5	0.0935196	0.377906	0.179242
02420	0.09622	0.006102	0.202296	0.019649	0.134731	0.006136	0.553814	0.294781	0.011401	21755.2	0.0697051	0.216477	0.171906
02421	0	0.01	0.421053	0.052632	0	0	0.7	0.357143	0.131579		0.125	0.4	0.185714
02422	0.047536	0.002485	0.22823	0.01654	0.136364	0.031021	0.830491	0.47598	0.034401	17608	0.18837	0.448857	0.111948
02423	0.076923	0.002381	0.178571	0.011905	0.0886076	0.017857	0.769231	0.27451	0.02381	18699.2	0.164251	0.307105	0.160131
02424	0.375	0.037736	0.173913	0	0	0	0.666667	0.282353	0.021739	21792	0.175	0.167028	0.2
02425	0.090909	0.005847	0.181818	0.015152	0.153846	0.015152	0.642857	0.4208	0.030303	16772.7	0.179073	0.070996	0.126948
02426	0.117647	0.001821	0.169643	0.013393	0.0881057	0.013393	0.745763	0.258537	0.008929	20420	0.145985	0.339238	0.141463
02429	0	0	0.116279	0	0.0909091	0.046512	0.764706	0.267442	0	21070	0.037037	0.175466	0.267442
02430	0.071429	0.006939	0.364326	0.011385	0.196262	0.005693	0.843478	0.477451	0.020873	18311.1	0.146758	0.365217	0.136275
02431	0.041667	0.007673	0.143678	0.005747	0.0273224	0	0.774194	0.293375	0.028736	20104.4	0.128834	0.322851	0.15142
02433	0	0.004405	0.171717	0	0.105263	0	0.875	0.453488	0.030303	18936.2	0.173913	0.625	0.0988372
02434	0	0.003774	0.116505	0.019417	0.1	0	0.785714	0.341969	0.019417	20229.4	0.0901639	0.249164	0.222798
02438	0.113484	0.022186	0.352378	0.024343	0	0	0.632987	0.242629	0.017252	19646.2	0.126005	0.297686	0.169285
02439	0.104344	0.036843	0.242894	0.013744	0.0682353	0.013412	0.722357	0.327866	0.030852	19828.8	0.134953	0.354699	0.158672
02440	0.090909	0	0.224138	0.034483	0.142857	0	0.533333	0.448598	0.034483	16643	0.0746269	0.333333	0.149533
02441	0.083333	0.02439	0.113924	0.037975	0	0	0.538462	0.335526	0.012658	20427.8	0.160377	0.229728	0.151316
02442	0.166667	0	0.261905	0	0	0	0.6	0.540541	0.047619		0.217391	0.201142	0.108108
02443	0.25	0.036458	0.178571	0.011905	0.117647	0.035714	0.636364	0.275862	0	21634	0.108911	0.0912653	0.2
02444	0	0.036036	0.137255	0.019608	0.155556	0.039216	0.818182	0.522222	0.039216	17993.3	0.238095	0.365634	0.156156
02445	0.055556	0.020906	0.121951	0.00813	0.119048	0.03252	0.761905	0.410714	0.02439	19521	0.145161	0.427487	0.165179
02446	0	0	0.093023	0.023256	0.222222	0	0.833333	0.2625	0.023256	21871.7	0.0727273	0.333333	0.2125
02447	0	0.006803	0.267857	0.017857	0.181818	0.035714	0.846154	0.320388	0.017857	17750	0.123077	0.305599	0.174757
02450	0.181818	0.010499	0.243421	0.019737	0.0645161	0.013158	0.676471	0.358423	0.059211	16981.1	0.208092	0.264706	0.150538
02451	0	0	0.24	0.02	0	0	0.619048	0.362637	0	18106	0.130435	0.142885	0.21978
02452	0.076923	0.008163	0.1875	0.010417	0.0526316	0.03125	0.636364	0.252941	0.020833	21399.5	0.0630631	0.318182	0.188235
02453	0	0.007092	0.142857	0.011905	0.125	0.011905	0.780488	0.370492	0.041667	19004	0.10628	0.390244	0.170492
02454	0.090909	0	0.158228	0.037975	0.0308642	0.018987	0.648649	0.300725	0.031646	19757.6	0.0806452	0.350804	0.177536
02455	0.090909	0.019802	0.097561	0.02439	0.192308	0.012195	0.692308	0.324138	0.073171	17985.3	0.224719	0.0774006	0.159083
02456	0.05	0.009772	0.100719	0	0.145833	0.021583	0.607143	0.390244	0.028777	18611	0.0738255	0.214441	0.130081
02457	0.115385	0.002364	0.276074	0.03681	0.0909091	0.01227	0.85	0.352349	0.01227	18818.7	0.131707	0.45	0.151007
02458	0.149966	0.022115	0.134544	0.024549	0.125	0.009443	0.720838	0.303347	0.046857	20524.6	0.135529	0.295062	0.192766
02459	0.071429	0	0.19403	0.044776	0.112676	0	0.529412	0.320611	0.014925	23806	0.128205	0.175736	0.122137
02460	0	0.005128	0.127907	0	0.117647	0	0.944444	0.449367	0.011628	19098.7	0.153846	0.5	0.126582
02461	0.095238	0.022161	0.142857	0.014286	0.181159	0.028571	0.813953	0.263158	0.035714	20282.3	0.18617	0.441067	0.199248
02462	0	0.004098	0.15625	0.010417	0.102041	0	0.555556	0.235955	0.010417	19542	0.0916667	0.388683	0.174157
02463	0.2	0.011905	0.15625	0.0625	0	0.03125	0.571429	0.315789	0		0.117647	0.287115	0.175439
02464	0.129089	0.024335	0.205491	0.044469	0.109589	0	0.704412	0.345771	0.051497	20097.1	0.175444	0.316818	0.157437
02465	0.103448	0.01046	0.183673	0.02551	0.0512821	0.020408	0.490909	0.284483	0.035714	21619	0.116466	0.181818	0.20977
02466	0.285714	0.015267	0.240741	0.018519	0	0.018519	0.615385	0.309278	0	22057.3	0.0746269	0.230769	0.226804
02467	0	0.06	0.055556	0	0	0.055556	0.888889	0.540541	0		0.125	0.334091	0.216216
02468	0.15625	0.009206	0.468496	0.025407	0.290816	0.010163	0.818182	0.491954	0.036585	16260.3	0.266036	0.42246	0.13046
02469	0.05707	0.004494	0.165789	0.031275	0.039801	0.025872	0.844445	0.482581	0.026018	18075.1	0.175498	0.46643	0.11786
02470	0.128185	0.027462	0.237406	0.010007	0.0909091	0.016602	0.864431	0.413024	0.015691	17009.5	0.201606	0.403966	0.161626
02471	0.166667	0	0.18	0	0.183673	0.04	0.7	0.318182	0.04	19173	0.047619	0	0.125
02472	0.16	0.004695	0.266272	0.035503	0.0294118	0.005917	0.707317	0.319355	0.029586	18683	0.173709	0.317073	0.193548
02473	0.133333	0.005025	0.207792	0.012987	0.151899	0.012987	0.884615	0.376812	0.012987	18262.9	0.126316	0.423786	0.144928
02474	0.061942	0	0.108206	0.026692	0.0764331	0.024777	0.787819	0.338204	0.013101	20338.7	0.153107	0.425371	0.192487
02475	0.206897	0.01002	0.136612	0.005464	0.0233918	0.005464	0.64	0.210682	0.016393	22283.8	0.0740741	0.299933	0.20178
02476	0.023669	0.00799	0.239191	0.029086	0.0775194	0.043096	0.861204	0.503036	0.055554	17058	0.275822	0.417127	0.114314
02477	0.050847	0.032315	0.266504	0.022005	0.0488998	0	0.547619	0.286301	0.022005	22138.9	0.0902613	0.202285	0.178082
02478	0.1875	0	0.25	0.027778	0.0446429	0.018519	0.464286	0.194444	0.027778	20019.3	0.132812	0.106882	0.255556
02480	0.111111	0	0.117188	0.023438	0.115385	0.070313	0.666667	0.418502	0	20212.9	0.0821918	0.37037	0.171806
02481	0.205882	0.039916	0.072917	0	0	0.005208	0.55	0.222841	0	25079.3	0.102804	0.125221	0.144847
02482	0	0	0.15	0	0.25	0.05	0.25	0.307692	0.05		0.230769	0.245098	0.128205
02483	0.147059	0.005769	0.108491	0.018868	0.0952381	0.018868	0.605263	0.361111	0.014151	20574	0.129707	0.368421	0.166667
02484	0.0625	0.01711	0.160377	0	0.0465116	0.009434	0.75	0.370466	0.014151	21009.5	0.115079	0.227273	0.134715
02486	0	0.065421	0.368421	0	0.195122	0	0.909091	0.386667	0.052632	18665.2	0.0980392	0.270622	0.173333
02487	0.069767	0.016975	0.124031	0.027132	0.02	0.01938	0.701493	0.310891	0.023256	22109.3	0.124204	0.238806	0.162376
02488	0.2	0	0.102941	0.029412	0.0714286	0.029412	0.916667	0.441667	0.058824	20044.6	0.153846	0.416667	0.1
02489	0.15	0.009174	0.087302	0.015873	0	0.007937	0.5	0.202586	0.007937	22595	0.0674847	0.28125	0.232759
02491	0.093618	0.029384	0.136264	0.020634	0.0746269	0.03117	0.7636	0.358447	0.021512	18121.1	0.0882303	0.234795	0.157055
02492	0.103448	0.004211	0.189944	0.027933	0.0555556	0.027933	0.666667	0.334294	0.011173	19586.7	0.133047	0.435897	0.14121
02493	0.066667	0.004587	0.326316	0.010526	0.129032	0.073684	0.785714	0.41358	0.031579	19371.7	0.11828	0.463934	0.17284
02494	0	0	0.169811	0	0	0	0.7	0.473684	0	19007.3	0.0816327	0.4	0.115789
02495	0.081967	0.009663	0.194774	0.019002	0.0963855	0.014252	0.68994	0.35501	0.019002	18752.7	0.171359	0.278915	0.156159
02496	0	0	0.108108	0.027027	0	0	0.571429	0.333333	0	22215	0.127273	0.0714286	0.236111
02497	0.15493	0.016493	0.255914	0.021505	0.0850622	0.004301	0.584158	0.251816	0.032258	21349.7	0.110039	0.178167	0.194915
02498	0.173913	0.002649	0.251613	0.025806	0.0793651	0.009677	0.679012	0.333337	0.03871	19050.7	0.158908	0.222476	0.154826
02499	0	0	0.117647	0	0.238095	0.058824	0	0.15625	0		0.0588235	0	0.25
02500	0.06383	0.002469	0.17378	0.021341	0.105572	0.012195	0.857143	0.412354	0.02439	17675.8	0.166197	0.37167	0.123539
02501	0	0.011905	0.411765	0.058824	0.142857	0	0.625	0.180328	0.058824		0.0882353	0	0.196721
02502	0.25	0.005984	0.443124	0.020374	0.25974	0.008489	0.798319	0.498531	0.028862	15942.8	0.280977	0.462122	0.129285
02503	0.147374	0.00556	0.272522	0.030177	0.220339	0.01155	0.837413	0.514595	0.023566	17668.7	0.204023	0.484556	0.112843
02504	0.111486	0.013218	0.298532	0.029272	0.0992481	0.016836	0.749718	0.453464	0.032539	18528.3	0.15069	0.426878	0.152372
02505	0	0.004926	0.119048	0.011905	0	0	0.894737	0.33557	0.059524	20988	0.0412371	0.628468	0.208054
02506	0	0.036458	0.139241	0.012658	0	0	0.666667	0.353333	0.037975	23309.6	0.107843	0.558036	0.14
02508	0	0	0.333333	0.047619	0.0645161	0.031746	0.625	0.363636	0.047619	21497.6	0.2	0.310448	0.181818
02509	0	0.006329	0.114754	0.016393	0.0769231	0.016393	0.714286	0.198276	0.016393	20819.6	0.0941176	0.285714	0.25
02510	0.111111	0.013158	0.092308	0	0.0833333	0.015385	0.529412	0.279279	0.015385	21844.2	0.0493827	0.236529	0.117117
02511	0.058824	0.003367	0.163793	0.025862	0.128205	0.043103	0.823529	0.348624	0.025862	18178	0.214765	0.353535	0.151376
02512	0.15	0.018382	0.113208	0.037736	0.145455	0.028302	0.8	0.39267	0.037736	21586.2	0.116279	0.333896	0.157068
02513	0	0	0.056338	0	0.225352	0.028169	0.823529	0.414063	0	18772.7	0.16	0.409662	0.109375
02514	0.035774	0.008652	0.244389	0.026555	0.0610687	0.003821	0.65212	0.347555	0.060843	19990	0.121268	0.238926	0.178715
02516	0	0	0.233333	0.033333	0.153846	0.066667	1	0.595745	0.033333		0.173913	0.393888	0.106383
02517	0.043366	0.005917	0.22339	0.009302	0.11811	0	0.895654	0.448002	0.008849	18379.9	0.16854	0.487793	0.157407
02518	0.045339	0.014032	0.163361	0.029544	0	0.01794	0.820814	0.346789	0.067124	21768	0.11388	0.319464	0.171939
02519	0.090909	0.005376	0.316456	0.012658	0.133333	0	0.769231	0.437956	0.012658	16386.2	0.211111	0.386683	0.189781
02520	0.122698	0.035084	0.175632	0.028166	0.0992908	0.003613	0.702593	0.331923	0.031813	19782.7	0.12986	0.318795	0.144363
02521	0.148148	0.033601	0.149225	0.025194	0.0382409	0.001938	0.548387	0.272632	0.036822	20968.1	0.116519	0.193431	0.210526
02523	0	0	0.178571	0	0	0	0.888889	0.298246	0.035714		0.1	0.332278	0.175439
02524	0.136364	0.008621	0.185315	0.020979	0.0513699	0.003497	0.666667	0.269006	0.020979	22684.3	0.127907	0.306793	0.175439
02525	0.157895	0.010453	0.204819	0.012048	0.0198413	0.008032	0.577778	0.279279	0.024096	22495.8	0.102362	0.111091	0.150901
02526	0	0	0.195122	0	0.131579	0	1	0.416667	0		0.135135	0.483333	0.222222
02527	0.130284	0.012032	0.180597	0.021738	0.045977	0.017841	0.708952	0.339398	0.033514	19160	0.0966472	0.327114	0.196896
02528	0	0.036633	0.254291	0	0	0	0.491126	0.384161	0.025147	22321.2	0.142314	0.187874	0.154037
02529	0	0	0.2625	0	0.0609756	0	0.761905	0.391608	0.0125	17630.8	0.230769	0.381786	0.188811
02531	0	0	0.240741	0	0.0909091	0	0.571429	0.333333	0	19097.4	0.105263	0.214286	0.145833
02532	0.137281	0.011418	0.247248	0.019605	0.116945	0.021742	0.655963	0.399385	0.013527	19477.2	0.147465	0.265695	0.148503
02537	0	0.005682	0.227273	0	0.0555556	0.015152	0.576923	0.261905	0.015152	20559.3	0.10989	0.22973	0.206349
02538	0	0	0.03125	0	0	0.0625	0.714286	0.387755	0		0.172414	0.285714	0.142857
02539	0.15	0.004267	0.18705	0.035971	0.109929	0.007194	0.638889	0.391566	0.017986	18624.5	0.163077	0.305736	0.118474
02540	0.102564	0.023295	0.144086	0.027957	0.0425532	0.002151	0.654206	0.301386	0.021505	21872.3	0.103093	0.196184	0.160508
02541	0.12	0	0.210227	0.022727	0.0882353	0	0.857143	0.274448	0.011364	20406.5	0.11588	0.52381	0.195584
02543	0.201681	0.015888	0.323221	0.023337	0.163265	0.003501	0.751323	0.399372	0.054842	17999.2	0.161765	0.306903	0.178038
02544	0.111111	0.008237	0.34	0.024	0.0823045	0.012	0.785714	0.363636	0.044	17174.8	0.152174	0.357013	0.195455
02545	0.111111	0.005137	0.338462	0	0.235294	0	0.769231	0.436288	0	21876.7	0.194444	0.232036	0.202936
02546	0.066667	0.005025	0.083333	0.027778	0.0533333	0.027778	0.608696	0.284672	0.138889	21170.7	0.0888889	0.348691	0.182482
02548	0.045455	0.013089	0.174497	0.026846	0.0680272	0.026846	0.735294	0.452297	0.033557	18386	0.14375	0.322913	0.169611
02549	0.074074	0.012941	0.173184	0.01676	0.111111	0.011173	0.675325	0.293578	0.01676	21799.6	0.131105	0.25974	0.146789
02551	0.25	0.008547	0.268293	0	0.138889	0.02439	0.625	0.211765	0.02439	17179	0.147541	0.124135	0.294118
02552	0.083333	0.005319	0.173333	0.013333	0.111111	0.066667	0.73913	0.345865	0.013333	21232.8	0.144444	0.216235	0.12782
02553	0.133333	0.008197	0.431373	0.009804	0.145631	0.009804	0.909091	0.451429	0.009804	17451	0.166667	0.409655	0.137143
02554	0.076923	0.014896	0.190805	0	0.0697674	0.002299	0.670732	0.329949	0.009195	23084	0.124197	0.256098	0.18401
02555	0.112265	0.046383	0.323624	0.033959	0.197647	0.00707	0.685724	0.417064	0.056309	19623.3	0.172866	0.287151	0.154238
02556	0.333333	0.012048	0.166667	0.027778	0.125	0.055556	0.5	0.373134	0.027778		0.159091	0.3	0.104478
02558	0.167883	0.007659	0.460017	0.023216	0.215852	0.019776	0.779904	0.491255	0.027515	17190	0.23318	0.40196	0.110597
02559	0.034483	0.006263	0.23301	0.019417	0.14486	0.024272	0.697674	0.381356	0.019417	18388	0.154545	0.418372	0.129944
02560	0	0.003953	0.225225	0.009009	0.0434783	0.027027	0.75	0.433673	0.009009	20114	0.123967	0.458333	0.178571
02561	0.125	0.024691	0.174603	0.031746	0.0833333	0	0.666667	0.2	0.015873	24862.4	0.0779221	0.266667	0.208696
02562	0.076923	0.012876	0.45679	0.037037	0	0	0.857143	0.251701	0.024691	17749	0.128205	0.429802	0.190476
02563	0	0	0.264706	0.029412	0.151515	0.029412	0.833333	0.258065	0.044118	18566.7	0.173333	0.417198	0.225806
02564	0	0.017928	0.222222	0.020202	0.0510204	0	0.681818	0.301587	0.030303	22048.3	0.153191	0.272575	0.156085
02565	0.111111	0.013793	0.121739	0.026087	0.0434783	0	0.6	0.316832	0.026087	19675.8	0.156028	0.19931	0.193069
02566	0.111371	0.003445	0.193155	0.021036	0.0748441	0.018887	0.621321	0.388008	0.039077	20494.7	0.12282	0.223237	0.145941
02567	0.105783	0	0.184209	0.039344	0.04	0.008018	0.710459	0.47641	0.055548	16723.3	0.122213	0.386865	0.144954
02568	0.111111	0.027027	0.086957	0	0.140845	0	0.846154	0.291667	0.014493	24042.4	0.109589	0.463759	0.25
02569	0.151343	0.002186	0.307653	0.05652	0.0855615	0.010784	0.860804	0.397549	0.022498	17490.9	0.209753	0.423543	0.177332
02570	0	0.010929	0.231884	0.028986	0	0	0.684211	0.373016	0.014493	17098.6	0.158537	0.314208	0.0793651
02571	0.101005	0	0.220526	0	0.103704	0.015636	0.644545	0.341619	0.003251	22846.7	0.160529	0.247379	0.148177
02572	0.097824	0.015504	0.084642	0.005136	0.0618557	0.0107	0.529478	0.224721	0.015691	23206.5	0.0702733	0.131394	0.217922
02573	0	0.015385	0.115385	0	0.2	0	0.75	0.270833	0.038462		0.0869565	0.25	0.145833
02574	0.126582	0.005473	0.271157	0.018998	0.113176	0.010363	0.726496	0.447073	0.022453	17766.2	0.158516	0.299303	0.135701
02575	0.148936	0.000594	0.408163	0.027211	0.195187	0.006803	0.750299	0.425955	0.029932	17385.8	0.238818	0.337646	0.134311
02576	0.046773	0.003269	0.051742	0.016061	0.0344828	0.027045	0.688331	0.349047	0.00803	20042	0.101718	0.33113	0.162048
02577	0	0.038462	0.090909	0.030303	0.142857	0	0.714286	0.396552	0		0.166667	0.282051	0.224138
02579	0.1	0.00813	0.203704	0	0	0	0.8125	0.354839	0.018519	18952.2	0.0526316	0.436625	0.139785
02580	0.085745	0.014474	0.367606	0.015029	0.0762195	0.003096	0.854591	0.460153	0.039478	18344.3	0.212494	0.486751	0.141271
02581	0.1	0	0.147826	0.026087	0.0840336	0.026087	0.8	0.265766	0.026087	21550	0.122093	0.450089	0.175676
02582	0	0	0.297297	0	0	0.027027	0.571429	0.278689	0		0.142857	0.141667	0.131148
02585	0.117647	0.011719	0.106383	0.010638	0.0531915	0.021277	0.689655	0.320856	0.053191	21108	0.0676692	0.414663	0.187166
02587	0.130435	0.005634	0.22973	0.013514	0.0689655	0	0.606061	0.279851	0.006757	21460.4	0.12426	0.18233	0.186567
02589	0	0.003859	0.196078	0.009804	0.0520833	0	0.692308	0.208048	0.009804	22984.8	0.111833	0.192972	0.167453
02590	0.125	0.005882	0.028571	0.014286	0.128205	0.014286	0.75	0.343511	0.057143	22191.4	0.0875	0.450509	0.114504
02592	0.1	0.015385	0.188235	0.023529	0.25	0	0.631579	0.333333	0.023529	19136	0.170732	0.368421	0.163121
02593	0.072088	0.015611	0.106347	0.002111	0.0494118	0.004854	0.476322	0.310239	0.00683	22774.4	0.110092	0.121854	0.171686
02594	0	0.019231	0.153846	0.038462	0	0	0.894737	0.317757	0.057692	20514	0.129412	0.421053	0.196262
02596	0.087157	0.02867	0.154466	0.028703	0.142384	0.00991	0.666466	0.381189	0.051403	19704.2	0.129807	0.256679	0.137949
02598	0.047619	0.010511	0.111524	0.022305	0.0754717	0.011152	0.626866	0.274704	0.022305	22306.2	0.115502	0.223881	0.173913
02599	0.056327	0.032988	0.28375	0.027498	0	0.017538	0.698975	0.499269	0.027051	19656	0.14604	0.350106	0.142089
02600	0.035527	0	0.198756	0.026189	0.10596	0.006359	0.744374	0.385911	0.025925	19652.5	0.123585	0.325244	0.0940823
02601	0	0.015228	0.179104	0.029851	0	0	0.526316	0.220588	0.044776	20019.7	0.0471698	0.157093	0.191176
02602	0.15534	0.035654	0.312849	0.02514	0.118056	0.006983	0.775362	0.433308	0.048883	17469	0.203481	0.384058	0.134156
02605	0	0	0.15942	0.028986	0.0684932	0.014493	0.642857	0.338843	0.028986	19330.5	0.0675676	0.357927	0.156414
02606	0	0.014085	0.1875	0	0.138889	0	0.857143	0.210526	0		0.25	0.428404	0.298246
02607	0	0.013158	0.354839	0	0	0	0.6	0.344828	0		0.205882	0.394737	0.224138
02608	0.111111	0	0.235	0.02	0.125	0.045	0.833333	0.450142	0.015	16814.5	0.267327	0.333333	0.156695
02610	0.096969	0.029151	0.151518	0.007307	0.0646388	0.004005	0.601411	0.339478	0.015306	20660	0.109457	0.228165	0.164282
02612	0	0	0.24	0.02	0.1	0	0.8125	0.351648	0	19040.8	0.0967742	0.373264	0.175824
02613	0.057143	0.01318	0.144681	0.021277	0.0851064	0	0.629032	0.268409	0.017021	21292.4	0.0664452	0.258065	0.194774
02614	0.066667	0.003831	0.231481	0.018519	0	0.046296	0.76	0.318182	0.027778	17822.3	0.134328	0.44	0.161616
02617	0.137931	0.002541	0.255	0.035	0.101523	0.005	0.785756	0.360215	0.045	18888	0.152798	0.450744	0.180108
02618	0.131579	0.007003	0.255245	0.024476	0.105263	0.020979	0.672414	0.436	0.038462	17486.1	0.185185	0.293103	0.132
02619	0.16	0.022933	0.451327	0.00885	0.108333	0	0.694444	0.395467	0.035398	21344.3	0.177083	0.194232	0.144479
02620	0.095238	0.022226	0.219355	0.025806	0.0606061	0.006452	0.691236	0.365935	0.03871	18898.7	0.170516	0.346371	0.146263
02621	0.142857	0.005195	0.168675	0.006024	0.0598802	0.006024	0.414634	0.180602	0.012048	24732.7	0.0615385	0.170455	0.197324
02624	0.133333	0.014774	0.153846	0.008547	0.0873016	0.025641	0.68	0.470504	0.017094	19431.7	0.163769	0.240215	0.113911
02625	0	0	0.163934	0	0	0.065574	0.909091	0.513274	0.032787	17548	0.234375	0.410288	0.0884956
02626	0.047004	0	0.140705	0.005891	0.0791367	0.006848	0.604221	0.364056	0.018597	20955	0.0530315	0.340767	0.168299
02628	0	0.013889	0.083333	0.02381	0.120482	0.011905	0.674797	0.222222	0.02381	23886.2	0.1	0.277089	0.12963
02629	0.133333	0.006757	0.224138	0.051724	0.0416667	0	0.653846	0.351485	0.008621	17648.1	0.119403	0.269231	0.143564
02631	0.030995	0.018718	0.144092	0.033709	0	0.030847	0.766274	0.367813	0.028344	18960	0.184466	0.372504	0.187201
02633	0.25	0.016393	0.125	0	0	0	0.4	0.195652	0		0.151515	0.406557	0.130435
02635	0.2	0.006579	0.152542	0.016949	0.16129	0	0.65	0.259259	0.016949	19662.1	0.0941176	0.501405	0.203704
02636	0.176471	0	0.176471	0.023529	0.0465116	0.047059	0.592593	0.43871	0.023529	21946.7	0.0888889	0.260194	0.180645
02638	0.076923	0	0.14433	0.030928	0.159574	0.020619	0.904762	0.39548	0.020619	19208	0.125	0.572013	0.19209
02639	0.1	0.005495	0.281879	0.020134	0	0	0.763158	0.327138	0.040268	19781.3	0.132597	0.394737	0.141264
02642	0.076923	0.005525	0.088608	0	0.25	0	0.916667	0.455128	0.012658	16700	0.142857	0.5	0.166667
02643	0.079895	0.011986	0.179626	0.025865	0.0559211	0.010357	0.659228	0.381616	0.021511	20583.3	0.119459	0.281466	0.147198
02644	0.111825	0	0.133233	0.019303	0.0555556	0.028647	0.520473	0.33696	0.047073	22352	0.080236	0.257414	0.162392
02647	0.666667	0	0.172414	0	0	0.034483	0.6	0.4	0		0.0740741	0.202822	0.14
02648	0.116071	0.008126	0.371194	0.021077	0.16568	0.01171	0.730769	0.425208	0.031616	17388	0.188769	0.365385	0.130194
02649	0.212535	0.007936	0.074482	0.039535	0.09375	0.010912	0.74756	0.29631	0.01813	20377	0.064876	0.32489	0.161969
02650	0.045455	0.005571	0.136986	0.020548	0.033557	0.020548	0.758621	0.39313	0.006849	17797.3	0.137255	0.481576	0.156489
02651	0	0	0.2	0	0	0	0.583333	0.21519	0		0.2	0.165846	0.177215
02653	0.033333	0.039683	0.174528	0.014151	0.0483092	0.009434	0.785714	0.342784	0.023585	21495.2	0.166667	0.285254	0.175258
02655	0.142857	0.035088	0.183673	0	0.272727	0.020408	0.875	0.325581	0.020408	20138.9	0.125	0.375	0.162791
02656	0.083333	0.007614	0.125	0.019737	0.0344828	0	0.608696	0.189474	0.026316	22462.3	0.0788177	0.173909	0.185965
02657	0	0.008333	0.337209	0.05814	0.119048	0	0.952381	0.444444	0.023256	15839.6	0.240385	0.522236	0.12963
02658	0.071429	0.004348	0.239583	0.020833	0.166667	0.020833	0.526316	0.337017	0.020833	21835.3	0.122449	0.314416	0.171271
02659	0.117647	0.007797	0.196429	0.004464	0.0442478	0.004464	0.5	0.26972	0.008929	24903.3	0.092437	0.184899	0.168066
02661	0	0.004081	0.195876	0.030928	0.0549451	0.010309	0.47619	0.230284	0.010309	21752	0.0840336	0.284858	0.21905
02662	0.117647	0.009772	0.117188	0.03125	0.0384615	0.007813	0.615385	0.4	0.039063	20112.5	0.140741	0.346154	0.151111
02663	0.076923	0.046274	0.075949	0.012658	0.0641026	0	0.511703	0.399459	0	19078	0.150668	0.122569	0.159437
02664	0.428571	0.068376	0.27451	0.019608	0	0	0.818182	0.258824	0.019608	22882	0.0967742	0.273029	0.117647
02666	0.236364	0.011084	0.393939	0.027972	0.210046	0.009324	0.804598	0.501009	0.037296	15802.7	0.285714	0.333583	0.13194
02667	0.2	0.008547	0.211111	0.022222	0.0543478	0.022222	0.434783	0.311765	0.022222	21693.9	0.114286	0.0869311	0.135294
02668	0.131148	0.003868	0.359909	0.025057	0.11236	0.022779	0.842105	0.439575	0.027335	16652.7	0.186321	0.316095	0.163347
02670	0.214286	0	0.191176	0.014706	0.115942	0.058824	0.571429	0.459677	0.029412	18153.3	0.0625	0	0.185484
02671	0.117647	0.006623	0.307018	0.026316	0.0869565	0.017544	0.655172	0.375	0.035088	17470	0.195652	0.37931	0.125
02672	0.125	0	0.230769	0.009615	0	0.009615	0.72	0.28866	0.038462	20606.7	0.184397	0.440187	0.190722
02673	0	0.006881	0.277108	0.006024	0.030303	0.024096	0.636364	0.352751	0.012048	19582.5	0.123762	0.272727	0.135922
02675	0.2	0.023077	0.277778	0.018519	0.0816327	0	0.428571	0.333333	0	21026.1	0.0895522	0.285631	0.191919
02676	0.081633	0.007527	0.285714	0.014577	0.13881	0.005831	0.683937	0.317538	0.011662	19102.2	0.151177	0.303631	0.192042
02677	0.076923	0.020492	0.377358	0.018868	0.0952381	0	0.875	0.453488	0.075472	19132	0.181818	0.3125	0.116279
02680	0.093182	0.009781	0.260332	0.012549	0.111239	0.011644	0.595375	0.444898	0.025345	19432.9	0.150717	0.263748	0.124417
02681	0.068427	0.015038	0.273156	0	0.226087	0.069261	0.815102	0.470493	0.01521	17933	0.202496	0.226534	0.110758
02682	0.166667	0	0.191489	0	0.340909	0	1	0.298851	0.021277	19273	0.25	0.496538	0.16092
02684	0.144387	0.011899	0.362701	0.025925	0.19061	0.024995	0.82307	0.508014	0.034266	15952	0.241488	0.41371	0.133718
02685	0	0	0.093023	0.069767	0.0869565	0	0.642857	0.341463	0.046512	19562.9	0.127273	0.214095	0.219512
02686	0	0	0.128244	0.017623	0.0310559	0.018594	0.71687	0.358033	0.017791	20106.7	0.098871	0.30666	0.141529
02687	0.081758	0.021609	0.110802	0.023549	0.0671642	0	0.514046	0.323395	0.017952	23579.5	0.106985	0.19409	0.163556
02690	0	0	0.166667	0	0.111111	0	0.5	0.342857	0.02381		0.166667	0.5	0.185714
02691	0.225159	0.053449	0.574273	0.017412	0.311463	0.005643	0.692652	0.431427	0.044835	16613.8	0.263771	0.285801	0.13186
02693	0	0.004566	0.144444	0.011111	0.0574713	0	0.7	0.270968	0.022222	19472.9	0.138614	0.351265	0.193548
02694	0.131579	0.017378	0.255061	0.02834	0.0416667	0.004049	0.616438	0.313978	0.032389	20218	0.145161	0.274034	0.150538
02695	0	0	0.121212	0	0	0	0.5	0.241379	0.030303		0.0540541	0.124434	0.258621
02697	0.079022	0.002612	0.106913	0.014357	0.0993377	0.006541	0.59009	0.331258	0.035116	21970.8	0.121146	0.15337	0.236771
02699	0.111111	0.031359	0.136364	0.009091	0	0	0.931034	0.336364	0.063636	19540	0.152318	0.37931	0.168182
02701	0.091701	0.048207	0.17739	0.022304	0.12069	0.006967	0.591836	0.393011	0.050697	20924	0.107857	0.218136	0.14837
02702	0.052632	0.001634	0.075188	0.015038	0.0954198	0.015038	0.650794	0.281837	0	21499.5	0.101754	0.253896	0.200418
02703	0.081967	0.010165	0.186441	0.029056	0.193853	0.021792	0.8	0.450641	0.029056	17931.3	0.176871	0.45278	0.135696
02704	0.142857	0.003984	0.203883	0.019417	0.0505051	0	0.814815	0.367232	0.029126	18976.5	0.258621	0.260013	0.19209
02705	0.071429	0	0.172414	0.034483	0	0.022989	0.782609	0.38125	0.011494	18633.8	0.113208	0.391148	0.1375
02706	0.182186	0.016098	0.288562	0.004192	0.140271	0.004457	0.665896	0.297529	0.0298	21666.3	0.0866773	0.275309	0.161664
02707	0.083333	0.011173	0.291139	0.025316	0.0641026	0	0.5	0.283465	0.012658	20497.5	0.0289855	0.062283	0.157571
02709	0.095238	0.004938	0.184524	0.017857	0.179641	0.017857	0.705882	0.388316	0.005952	17133	0.152632	0.381289	0.161682
02710	0.098039	0.009009	0.162712	0.00339	0.15	0.010169	0.704225	0.358261	0.013559	19945.5	0.152174	0.309859	0.156522
02711	0.05	0.012862	0.230769	0.025641	0.0434783	0.017094	0.676471	0.219731	0.017094	19394.4	0.142857	0.294118	0.251121
02712	0.111111	0.018987	0.111111	0.047619	0	0.015873	0.722222	0.3125	0.015873	22501.3	0.107143	0.223297	0.178571
02713	0	0.014035	0.17	0.06	0.0808081	0.02	0.75	0.334884	0.02	19107.2	0.131579	0.34973	0.144186
02714	0.15	0.028653	0.217391	0.021739	0.0735294	0.021739	0.615385	0.3361	0.043478	19108.9	0.1375	0.268484	0.161826
02716	0.052632	0.024306	0.10084	0.008403	0.0813008	0.008403	0.481481	0.257919	0.042017	21912.8	0.0729927	0.184934	0.190045
02717	0.2	0.011706	0.12749	0.01992	0.14	0.031873	0.648148	0.345733	0.027888	18625.4	0.122378	0.277778	0.146608
02719	0.125202	0.008372	0.195834	0.014381	0.13137	0.019564	0.616234	0.404528	0.021346	19587.3	0.141899	0.311764	0.139539
02720	0.239223	0.007715	0.449456	0.013844	0.165259	0.010133	0.747031	0.446337	0.023676	16589	0.184093	0.242188	0.164948
02721	0.077955	0.00419	0.168648	0.004576	0.180905	0.025414	0.728363	0.298433	0.009407	21837.7	0.108225	0.311805	0.23458
02722	0.205456	0.093444	0.685769	0.022816	0.276114	0.003984	0.698804	0.419221	0.057687	16650	0.261123	0.310721	0.138237
02724	0	0	0.227273	0	0	0	0.5	0.190476	0		0.16129	0	0.190476
02725	0	0	0.150943	0.056604	0.166667	0.056604	0.8125	0.305263	0.09434	16289	0.130435	0.5	0.263158
02726	0	0.005376	0.191781	0	0.0714286	0	1	0.338346	0.041096	20224.7	0.129412	0.375	0.165414
02727	0	0.008547	0.294118	0.029412	0.15	0	0.727273	0.461111	0.068627	17084.5	0.252336	0.318182	0.116667
02728	0.136364	0.024055	0.134454	0.016807	0.133333	0.008403	0.806452	0.37963	0.02521	17347.3	0.0977444	0.225806	0.143519
02729	0	0	0.102564	0.025641	0	0	0.7	0.285714	0		0.122449	0.5	0.257143
02730	0.117647	0.014652	0.375	0.041667	0.122951	0	0.782609	0.421569	0.033333	18427.5	0.223077	0.435177	0.0931373
02731	0.071429	0.005988	0.057143	0.014286	0.0597015	0.028571	0.8125	0.292308	0.028571	21095.5	0.219178	0.250927	0.184615
02732	0.142857	0	0.171429	0.085714	0	0	0.846154	0.304348	0		0.134615	0.307513	0.302708
02733	0.127393	0.003513	0.129171	0.03419	0.032	0.02422	0.62348	0.288356	0.036154	21271.9	0.124804	0.281449	0.128226
02734	0.058824	0.007246	0.132231	0.008264	0.121739	0.016529	0.538462	0.361502	0	20276.6	0.152672	0.154278	0.164319
02736	0	0.005882	0.21875	0.015625	0.078125	0.015625	0.666667	0.277311	0.046875	19551.1	0.151899	0.133545	0.168067
02737	0.061071	0.003493	0.155399	0.031607	0.142857	0.020691	0.775058	0.521201	0.012003	17684.7	0.157072	0.44857	0.131113
02738	0.183859	0.025532	0.491955	0.024017	0.23438	0.0069	0.782152	0.408241	0.041799	16639.6	0.247677	0.364567	0.144889
02739	0.083333	0.031231	0.162455	0.008668	0.0338983	0.008499	0.589867	0.246347	0.017279	22766.1	0.149032	0.255849	0.242302
02740	0	0	0.11215	0.009346	0.227273	0.018692	0.84	0.352632	0.037383	19987.3	0.138614	0.24	0.157895
02741	0.181818	0.001815	0.196787	0.024096	0.235294	0.02008	0.829268	0.496386	0.052209	16979	0.198157	0.513125	0.110843
02742	0	0	0.217391	0.021739	0.116279	0	1	0.571429	0	17562.2	0.119048	0.165652	0.130952
02743	0	0	0.184615	0.061538	0.0615385	0	0.777778	0.459016	0.030769	19603.8	0.0519481	0.110813	0.0983607
02744	0	0.027397	0.166667	0	0	0	0.5	0.254545	0.033333		0.166667	0	0.145455
02745	0.142857	0	0.384615	0.019231	0	0.019231	0.9	0.397727	0.057692	19842.7	0.118644	0.1	0.147727
02746	0.097561	0.007387	0.172662	0.007194	0.0706714	0.021583	0.591549	0.323434	0.007194	19683	0.141953	0.253338	0.172573
02747	0	0	0.333333	0.033333	0	0	0.25	0.338983	0.1		0.1	0	0.135593
02748	0.052632	0.009424	0.197647	0.014118	0.0697674	0.004706	0.735294	0.408602	0.023529	22367.6	0.104121	0.294118	0.146505
02749	0	0.026316	0.035294	0.023529	0.0581395	0.011765	0.678571	0.307692	0.023529	21068.7	0.0956522	0.429948	0.153846
02750	0.181818	0.01473	0.206751	0.029536	0.148936	0.012658	0.693878	0.389952	0.046414	18564.8	0.135659	0.387755	0.143541
02751	0	0.007042	0.122807	0	0.181818	0	0.5	0.345794	0.017544	17915	0.0833333	0.0833333	0.205607
02752	0.176471	0.018315	0.214953	0.037383	0.0454545	0.018692	0.75	0.351759	0.028037	18521.3	0.110169	0.416667	0.125628
02753	0.273388	0.01149	0.378772	0.006618	0.408163	0.027201	0.951529	0.593198	0.053402	16206	0.19863	0.512212	0.0974193
02754	0.1	0.022222	0.12	0.013333	0.0735294	0.013333	0.636364	0.286765	0.013333	21647.7	0.0684932	0.36214	0.213235
02755	0.060606	0.01038	0.269912	0.017699	0.0675676	0.004425	0.696429	0.228148	0.048673	20087.8	0.123717	0.321566	0.230575
02756	0.046512	0.009105	0.098859	0.003802	0.0383142	0.011407	0.691176	0.257796	0.011407	21891.7	0.0953846	0.264839	0.176715
02757	0.048161	0.003375	0.243321	0.032248	0.135246	0.02988	0.742939	0.519537	0.053097	16678.4	0.241754	0.506668	0.132839
02758	0.188594	0.01444	0.387308	0.018439	0.201292	0.003244	0.708159	0.45696	0.027196	18646.5	0.204955	0.280999	0.151728
02759	0.125	0.013631	0.205607	0.037383	0	0.018692	0.884615	0.524214	0.037383	15556.7	0.2	0.230959	0.118971
02761	0.1	0.020942	0.121212	0.015152	0	0.015152	0.636364	0.258333	0	22299.5	0.0980392	0.365051	0.25
02762	0.1	0.012739	0.142857	0.031746	0	0.079365	0.611111	0.336134	0.015873	17875.2	0.166667	0.167454	0.12605
02763	0	0.009302	0.126582	0	0	0	0.714286	0.256944	0.050633	19787.1	0.0909091	0.238315	0.229167
02764	0	0.034884	0.142857	0.028571	0	0	0.8	0.316667	0.057143		0.0882353	0.200396	0.183333
02765	0.0625	0.011858	0.03	0.01	0	0.01	0.48	0.169312	0.01	22440.3	0.0859375	0.12	0.259259
02766	0.214286	0.008299	0.223404	0	0.0970874	0	0.666667	0.263473	0.010638	18393.7	0.169492	0.381128	0.203593
02767	0.041667	0.027108	0.090226	0.007519	0.037037	0	0.625	0.299611	0.015038	22216	0.117647	0.1875	0.194553
02768	0.096774	0.030075	0.153846	0.041026	0.107527	0.010256	0.541667	0.303523	0.035897	18929.5	0.149813	0.271397	0.189702
02769	0.113208	0.01074	0.295977	0.017241	0.131805	0.014368	0.848837	0.473727	0.031609	17865.8	0.146402	0.465015	0.12908
02770	0.081908	0.011256	0.201148	0.022513	0.063253	0.003068	0.670173	0.3459	0.037311	22616	0.126906	0.249575	0.124235
02773	0.333333	0	0.1	0	0	0.25	1	0.416667	0		0.176471	0.666667	0.25
02774	0	0.017094	0.22449	0	0	0.020408	0.583333	0.359551	0	19258.3	0.116667	0.419982	0.179775
02775	0.118644	0.011591	0.167526	0.002577	0.102564	0.010309	0.594595	0.374177	0.018041	21434.6	0.124105	0.22113	0.130435
02776	0.099931	0.010948	0.188667	0.034817	0.171296	0.033518	0.685358	0.447151	0.024443	17793.8	0.151872	0.372194	0.147415
02777	0	0.012422	0.0625	0.03125	0.0746269	0.015625	0.611111	0.45614	0.03125	22892	0.134146	0.221732	0.210526
02779	0.222136	0.004359	0.197368	0.020222	0.125	0.041979	0.792527	0.581428	0.030596	17142	0.186313	0.380701	0.116336
02780	0.1375	0.015262	0.425267	0.033808	0.132143	0.007117	0.755556	0.354379	0.051601	19046.5	0.181679	0.31833	0.14053
02781	0.064163	0.017415	0.192097	0.022732	0.0549451	0	0.630703	0.258739	0.045367	22202.5	0.0560405	0.315147	0.187637
02782	0.066667	0.004566	0.173913	0.01087	0.0568182	0.01087	0.764706	0.358824	0.01087	19322.4	0.148515	0.412059	0.111765
02785	0.0642	0.01008	0.250051	0.02195	0.129545	0.009208	0.572672	0.350602	0.024471	20292	0.106317	0.256749	0.163439
02786	0	0.007937	0.175439	0.017544	0.181818	0.017544	0.692308	0.309278	0.035088	19836.4	0.0666667	0.307692	0.185567
02787	0.316504	0.004091	0.151304	0.025415	0.038835	0.019756	0.59416	0.380395	0.017584	20426.4	0.120973	0.24757	0.104333
02788	0.036565	0.004296	0.163871	0.014293	0.0990099	0.025098	0.737157	0.318151	0.019285	18430.8	0.149533	0.21392	0.184083
02789	0.170642	0.011775	0.614281	0.013395	0.290051	0.011319	0.811365	0.4717	0.021208	16729	0.217607	0.426453	0.141846
02790	0.076923	0.017241	0.12766	0.010638	0.105263	0	0.761905	0.323171	0.042553	19537.1	0.0689655	0.37931	0.176829
02791	0.073383	0.012934	0.147218	0	0.144144	0.019058	0.459907	0.244319	0.008382	25217.3	0.0956626	0.126608	0.193255
02793	0.111111	0.007576	0.130435	0.021739	0.0888889	0.021739	1	0.347368	0.065217	19383.3	0.145161	0.56991	0.252632
02794	0.363636	0.016393	0.097222	0	0	0.013889	0.533333	0.142857	0.027778	22064.2	0.0833333	0.199063	0.225564
02795	0.154639	0.025534	0.504563	0.016949	0.155844	0.003911	0.775148	0.422103	0.03781	19193.3	0.177546	0.402367	0.142748
02798	0.057971	0.033079	0.22	0.011111	0.0786517	0.006667	0.75	0.301724	0.044444	19641.9	0.155203	0.266667	0.184729
02799	0.08	0.017857	0.426752	0.057325	0.129032	0.006369	0.790698	0.416667	0.063694	17862	0.264151	0.44186	0.153333
02800	0.105263	0.012346	0.072581	0.008065	0.0775194	0.016129	0.625	0.328947	0.040323	21102.8	0.0887574	0.344811	0.219298
02801	0	0.003746	0.234836	0.016477	0.136364	0.017663	0.708612	0.480316	0.034023	20194.7	0.131528	0.209453	0.155922
02802	0	0	0.2875	0.0375	0.0657895	0.0375	0.95	0.468966	0.05	18179.7	0.150538	0.501012	0.144828
02803	0.090909	0.014388	0.103448	0.017241	0	0	0.882353	0.326733	0.034483	20720	0.114286	0.353055	0.217822
02804	0	0.016129	0.113924	0	0	0	0.722222	0.232394	0.012658	21951	0.0777778	0.44647	0.190141
02805	0.109227	0.063722	0.452294	0.01516	0.197993	0.004754	0.717687	0.420291	0.042573	18164.7	0.189113	0.305045	0.148798
02806	0.0625	0.024561	0.137931	0.025862	0.0458716	0.017241	0.821429	0.382075	0.025862	18300	0.115702	0.427384	0.136792
02807	0.025641	0.006359	0.116466	0.016064	0.0408163	0.008032	0.54	0.271605	0.016064	21535.3	0.107527	0.2	0.17284
02808	0	0.006623	0.218487	0.042017	0.165289	0.042017	0.695652	0.447489	0.033613	16890	0.23913	0.565911	0.0913242
02810	0.195411	0.060779	0.580751	0.030225	0.176044	0.001524	0.70352	0.400971	0.063528	18504.8	0.184892	0.34649	0.155994
02812	0.076923	0.048673	0.146341	0.04878	0.0595238	0.012195	0.434783	0.261745	0.04878	20849	0.0693069	0.0873209	0.201342
02813	0	0.003745	0.188119	0.069307	0.0462963	0.019802	0.666667	0.294444	0.009901	18073.5	0.102564	0.167381	0.205556
02814	0.083333	0.005848	0.115942	0	0	0.014493	0.7	0.366197	0	20756.7	0.195402	0.15	0.161972
02815	0.214286	0.0181	0.097826	0.01087	0.111111	0.016304	0.794872	0.383234	0.032609	20953.3	0.137931	0.333333	0.131737
02816	0.0625	0.009488	0.138462	0.025641	0.0265957	0.005128	0.75	0.328804	0.030769	20739	0.0826446	0.39628	0.152174
02818	0.140912	0.04248	0.242008	0.017745	0.0812325	0.014484	0.674809	0.372834	0.026967	21595.1	0.104425	0.263231	0.152036
02819	0.125	0.008549	0.183673	0	0	0.020408	0.846154	0.57594	0.020408	16285	0.111111	0.308797	0.108733
02820	0.10172	0.008798	0.182115	0.012178	0.0698925	0.016625	0.638227	0.32975	0.007574	21303.9	0.113467	0.260289	0.142523
02821	0.088889	0.009873	0.299652	0.010453	0.0515464	0.003484	0.661538	0.260116	0.006969	21028.5	0.127389	0.215656	0.186898
02822	0.125	0.027778	0.222973	0.006757	0.0680272	0.006757	0.630435	0.284247	0.060811	22186.7	0.124402	0.283197	0.19863
02824	0.038149	0.002726	0.124319	0	0	0	0.547583	0.312505	0.005948	24400.7	0.0651942	0.192245	0.236671
02826	0.125	0.002688	0.146667	0.033333	0.0946746	0	0.730769	0.377224	0.02	18870.6	0.176829	0.421683	0.160142
02827	0.166667	0.006349	0.289256	0.041322	0.0833333	0	0.807692	0.348837	0.049587	18441.9	0.155556	0.384615	0.186047
02828	0.333333	0.043011	0.051282	0.025641	0	0	0.75	0.333333	0.025641		0	0.372208	0.173333
02829	0	0	0.066667	0.066667	0	0	0.4	0.185185	0		0.125	0.199546	0.333333
02830	0.213956	0.009489	0.363949	0.023461	0.229268	0.019962	0.818837	0.496646	0.038525	17332	0.231096	0.373696	0.147254
02831	0.130435	0.039578	0.138158	0.032895	0.0653595	0.019737	0.5625	0.351254	0.046053	18163.6	0.138554	0.249825	0.154122
02832	0.2	0.013761	0.139535	0.046512	0.144578	0.023256	0.68	0.420382	0.069767	17423	0.166667	0.318784	0.101911
02833	0.178571	0.008403	0.137143	0.045714	0.0584795	0	0.844444	0.378613	0.028571	18657	0.188119	0.289248	0.109827
02834	0	0.005988	0.223881	0.059701	0	0	0.4	0.336066	0.029851	22019.3	0.16	0.132778	0.163934
03001	0.112994	0.019284	0.186306	0.009554	0.0634921	0.003981	0.648551	0.284865	0.036624	20452.9	0.103631	0.246377	0.183813
03002	0.15	0.04127	0.294118	0.007353	0.0357143	0	0.774194	0.281124	0.014706	19393	0.163399	0.225806	0.200803
03003	0.074074	0.021073	0.309771	0.018711	0.10241	0.004158	0.732558	0.414649	0.02079	19001	0.132432	0.221068	0.118568
03004	0.1875	0.031008	0.240741	0.018519	0.12931	0.018519	0.6875	0.403061	0.037037	17146	0.11215	0.248828	0.132653
03005	0.18999	0.005987	0.421524	0.006035	0.1	0.013717	0.731976	0.305232	0.045145	16601	0.194415	0.132788	0.174999
03006	0.066459	0.033066	0.223994	0.021835	0.153392	0.036717	0.909235	0.440824	0.030946	15559.9	0.183129	0.408645	0.15819
03007	0.142857	0.016854	0.076923	0.00641	0.0324675	0.012821	0.483871	0.161049	0.012821	21144	0.0697674	0.129141	0.202247
03008	0.052632	0.04244	0.121212	0.012121	0.0314465	0.030303	0.827586	0.293515	0.030303	17319.3	0.15	0.379918	0.174061
03009	0.142857	0	0.470588	0.019608	0.1	0	0.833333	0.202381	0.039216	17911	0.21875	0.333333	0.285714
03010	0.111111	0.048055	0.169312	0.005291	0.0268817	0.005291	0.675676	0.27566	0.031746	18818	0.101523	0.460126	0.14956
03011	0.067341	0.002368	0.246088	0.006803	0.0779221	0	0.699964	0.267066	0.039456	19743.3	0.10036	0.259757	0.246413
03012	0.093294	0.078259	0.224875	0.018089	0	0.007419	0.761802	0.193153	0.019611	20320	0.119248	0.178766	0.184544
03013	0.09165	0.018582	0.380959	0.004275	0.0945355	0.002803	0.646129	0.332016	0.020105	21585.7	0.115342	0.228921	0.162626
03015	0.052748	0.003113	0.20984	0.008002	0.16129	0	0.638691	0.286702	0.040167	20401.7	0.0595309	0.19471	0.177159
03017	0.272727	0.055	0.186047	0.011628	0	0.011628	0.809524	0.294118	0	17154.4	0.132075	0.143447	0.215686
03018	0.153845	0.015574	0.298351	0.018167	0.0740741	0.010605	0.792864	0.29512	0.021584	18690.4	0.140605	0.36537	0.179737
03019	0.04969	0.015764	0.249956	0.004904	0.0746461	0.006702	0.759079	0.432109	0.020234	19621.7	0.08715	0.360583	0.132037
03020	0.084514	0.044456	0.136034	0	0	0.007749	0.738583	0.373657	0.036607	17603	0.0691174	0.309961	0.246419
03021	0.071429	0	0.190909	0.009091	0	0	0.48	0.244444	0	19066.5	0.121495	0.2	0.177778
03022	0.101695	0.033465	0.329293	0.012121	0.134021	0.008081	0.716049	0.382353	0.034343	17607	0.175879	0.259259	0.169118
03023	0.158436	0.03082	0.343796	0.007909	0.142327	0.001977	0.596519	0.339349	0.017054	20998.3	0.15261	0.213608	0.160065
03024	0.214286	0.045267	0.263158	0.017544	0.260504	0.008772	1	0.484848	0.035088	17398.7	0.186275	0.526025	0.116162
03025	0.08642	0.008962	0.278912	0.022109	0.0845771	0.001701	0.725926	0.306641	0.018707	19686.4	0.130638	0.28892	0.170898
03026	0.069561	0.009166	0.187076	0.002907	0.0903427	0.00927	0.719624	0.280083	0.011898	21365	0.0775545	0.180307	0.186145
03027	0.087719	0.022198	0.15625	0.012019	0.108108	0.007212	0.792062	0.381326	0.048077	17538.5	0.163251	0.506438	0.126247
03028	0	0.00803	0.192403	0.029887	0.0636943	0.013069	0.858698	0.427203	0.067449	18526.7	0.119717	0.331152	0.184712
03029	0.1	0.015365	0.212034	0.014327	0.142061	0.005731	0.633333	0.337152	0.017192	19928.3	0.119403	0.250054	0.157119
03030	0.08	0.008413	0.174863	0.008197	0.0527778	0.013661	0.662791	0.205788	0.013661	19540.5	0.0829268	0.302058	0.196141
03031	0.058824	0.006803	0.221374	0.015267	0.0384615	0	0.92	0.292035	0.015267	19188.1	0.120301	0.24	0.207965
03032	0	0.058129	0.161616	0.010101	0.0510204	0.010101	0.862069	0.334553	0.010101	19057.6	0.0769231	0.206256	0.203484
03033	0.083333	0.005208	0.233766	0	0	0	0.6	0.19403	0.012987	19756.5	0.0666667	0.28	0.253731
03034	0.083373	0.005671	0.261497	0.017207	0.0934579	0.004615	0.825964	0.486422	0.039784	18639.3	0.120757	0.526348	0.135224
03035	0	0.03271	0.26087	0	0	0.032609	0.866667	0.323171	0.032609	15884	0.208791	0.331523	0.146341
03036	0.0759	0.022987	0.36093	0.006809	0.136962	0.004464	0.754993	0.43622	0.015587	19584.7	0.110377	0.273814	0.147972
03037	0.142857	0.031128	0.223214	0.017857	0	0.026786	0.652174	0.298429	0.026786	15926	0.189189	0.173842	0.183246
03038	0.1	0.009766	0.245536	0.008929	0.0704225	0.013393	0.545455	0.305	0.017857	20884.3	0.0658915	0.272337	0.1675
03039	0.192712	0.007868	0.169641	0.024546	0.0516129	0.006324	0.609511	0.342909	0.018594	19648	0.0748279	0.195594	0.170535
03040	0.070423	0.006475	0.121951	0.011086	0	0.004435	0.535354	0.25988	0.019956	24158.8	0.0684105	0.151515	0.197605
03041	0.052632	0.018349	0.203593	0.011976	0.0574713	0	0.875	0.334559	0.011976	19000	0.116438	0.207603	0.172794
03042	0	0.013109	0.16129	0.004032	0.101215	0.016129	0.872727	0.342657	0.020161	17879.4	0.145749	0.381234	0.16317
03043	0.061538	0.017574	0.200795	0.025845	0.0900196	0.001988	0.69873	0.29742	0.035785	18530.5	0.0993836	0.360383	0.207917
03044	0.096774	0.024259	0.120253	0.009494	0.0628019	0.001582	0.715328	0.217275	0.015823	21223.3	0.08418	0.233523	0.214604
03045	0.08479	0.008582	0.180682	0.008198	0.102632	0.010548	0.658261	0.299206	0.032114	20133	0.122064	0.219924	0.154614
03046	0.096774	0.026291	0.266537	0.007782	0.135922	0.005837	0.869048	0.449259	0.027237	17589	0.171196	0.309524	0.100342
03047	0	0.021792	0.11399	0.005181	0.16129	0.031088	0.883721	0.252252	0.025907	18576	0.111732	0.162822	0.147147
03048	0.083333	0.023915	0.246377	0.011272	0.152623	0.004831	0.782609	0.397131	0.017713	18964.7	0.122153	0.239129	0.143753
03049	0.199137	0.007657	0.120165	0.018223	0.144578	0	0.84894	0.379909	0.024483	20722	0.086362	0.358331	0.135387
03050	0	0.069892	0.139785	0.010753	0.145631	0.096774	0.625	0.385135	0.021505	14701	0.134328	0	0.108108
03051	0.105263	0.026059	0.086957	0	0.0680272	0.028986	0.724138	0.333333	0.036232	17560	0.133333	0.13827	0.189873
03052	0.088235	0.012762	0.158129	0.008909	0.032967	0	0.639175	0.238994	0.01559	20516.7	0.090535	0.247423	0.196226
03053	0.113279	0.008418	0.384819	0.007558	0.189516	0.00401	0.829638	0.456151	0.017548	19655.3	0.103591	0.391133	0.140378
03055	0.125	0.018981	0.202673	0.008909	0.0777778	0.013363	0.67	0.236271	0.01559	20567.2	0.0914894	0.22	0.195402
03056	0.086957	0.002667	0.143713	0.005988	0.0909091	0.005988	0.611111	0.225694	0.02994	19402.4	0.0662983	0.25	0.204861
03057	0.076923	0.013953	0.29	0	0.05	0	0.809524	0.373563	0.01	18700	0.0841121	0.238095	0.16092
03058	0.25	0.043062	0.293478	0.01087	0.129032	0.043478	0.727273	0.283951	0.01087	17083.9	0.0747664	0.242234	0.179012
03059	0.043478	0.005587	0.189873	0.006329	0.0961538	0	0.628571	0.268116	0.012658	20813	0.140244	0.285678	0.166667
03060	0.050847	0.024344	0.198454	0.007732	0.0382514	0.002577	0.758453	0.271485	0.020619	20266.7	0.101617	0.285289	0.188041
03061	0.130435	0.015152	0.159509	0.01227	0.0898204	0	0.657895	0.238754	0.02454	20579.3	0.0510204	0.236742	0.193772
03062	0.04	0.043597	0.2	0	0.111111	0.011429	0.628571	0.305556	0.011429	21165.3	0.104294	0.228571	0.142361
03063	0.049697	0.021997	0.219963	0.012101	0.0487805	0	0.779139	0.400818	0.012174	19138	0.0848117	0.358727	0.173922
03064	0.181818	0.05085	0.264368	0.011494	0.0581395	0.045977	0.636364	0.337796	0.045977	19047.1	0.142857	0.180599	0.182444
03065	0.133333	0.00738	0.287449	0.012146	0.060241	0.004049	0.767442	0.298824	0.020243	18806	0.136	0.278522	0.204706
03066	0	0.043788	0.185434	0	0.140541	0.005442	0.853424	0.424078	0.03022	16622	0.131012	0.201168	0.210328
03067	0.111111	0.013793	0.290323	0.016129	0.166667	0.032258	0.733333	0.373913	0	17659.7	0.140845	0.266667	0.130435
03068	0	0	0.206897	0.017241	0.171875	0.017241	0.461538	0.385417	0.068966	16230	0.137255	0.0771605	0.197917
03069	0.19261	0.056043	0.275147	0.018404	0.171233	0	0.733607	0.382801	0.031294	18337.1	0.114697	0.314579	0.166816
03070	0.125	0.044444	0.283333	0	0	0	0.833333	0.182692	0	19667.2	0.101449	0.33145	0.259615
03071	0.125	0.089069	0.256637	0	0	0.00885	0.6	0.310881	0	18236.9	0.154639	0	0.243523
03072	0.035714	0.012027	0.187192	0.014778	0.147783	0.009852	0.846034	0.268595	0.019704	20143.3	0.11405	0.256241	0.217162
03073	0.153846	0.004732	0.217228	0.018727	0.037037	0	0.679245	0.292994	0.026217	20659	0.0755396	0.263734	0.176221
03074	0.082696	0.0133	0.294781	0.015016	0.156051	0	0.777864	0.399427	0.021266	19889.5	0.0886962	0.195763	0.152237
03075	0.214286	0.020617	0.1875	0.0125	0	0	0.869603	0.416707	0.0625	18346.4	0.162605	0.476045	0.131935
03076	0.066667	0.004255	0.241379	0.011494	0	0	0.692308	0.192982	0	21151.4	0.0534351	0.192308	0.22807
03078	0.071429	0.054545	0.108333	0	0	0.016667	0.695652	0.34359	0	20176.7	0.135802	0.349745	0.123077
03079	0.052632	0.039867	0.251969	0.015748	0	0	0.882353	0.286957	0.023622	16728.8	0.181818	0.35197	0.191304
03080	0.072345	0.008555	0.163053	0.029646	0.0428571	0.003614	0.558365	0.269744	0.033081	20768	0.070619	0.203141	0.223908
03081	0.041804	0.008599	0.159047	0.016217	0.0863309	0.006946	0.696077	0.375468	0.022873	19364	0.0735025	0.183945	0.162594
03082	0.14245	0.020292	0.423136	0.006137	0.176328	0.006444	0.749995	0.381876	0.018411	18300	0.181259	0.301977	0.144275
03083	0.078947	0.005068	0.1673	0.003802	0.0189394	0.011407	0.689655	0.272349	0.019011	20646.5	0.0912162	0.25898	0.170478
03084	0.155738	0.012195	0.317241	0.003941	0.162562	0.000985	0.798658	0.475802	0.015764	18738.1	0.147287	0.375839	0.129446
03085	0.097735	0.014715	0.185113	0.017368	0.0369004	0	0.612217	0.224335	0.007156	21988.8	0.0766605	0.238148	0.207566
03086	0.166667	0.058824	0.365517	0.02069	0.0357143	0.006897	0.884615	0.40873	0.055172	17819.5	0.0993377	0.230769	0.107143
03087	0.086208	0.057108	0.213589	0.007332	0.0704225	0.021694	0.806113	0.447418	0.029177	18131.3	0.148977	0.302282	0.151232
03088	0.111111	0.021212	0.136986	0	0.0684932	0.020548	0.9	0.269962	0.047945	16389.5	0.126582	0.200482	0.212928
03089	0	0.039216	0.178082	0.013699	0	0.027397	0.625	0.231405	0.027397	18848.4	0.12963	0.125559	0.140496
03090	0.125	0.036789	0.267717	0	0.0420168	0.007874	0.684211	0.282511	0.031496	18858	0.123288	0.158305	0.183857
03091	0.079542	0.017084	0.190723	0.020319	0.0601093	0.016827	0.799072	0.348732	0.031026	19314.7	0.0846745	0.464772	0.181905
03092	0.078947	0.006349	0.204225	0.003521	0.0357143	0.010563	0.758065	0.292784	0.014085	19541.5	0.0880282	0.241935	0.156701
03093	0.099142	0.022414	0.146138	0.011204	0.0301075	0.002201	0.74338	0.284992	0.01783	21419.3	0.0779325	0.305353	0.167985
03094	0.101795	0.014242	0.166056	0.008436	0.056446	0.006373	0.602098	0.277974	0.014119	22657	0.075497	0.21052	0.177906
03095	0.22755	0.040999	0.467959	0.010194	0.192901	0.002315	0.686305	0.382283	0.019781	18862.9	0.194368	0.263021	0.14125
03097	0.105501	0.020232	0.193945	0	0.0784314	0	0.758132	0.389956	0.013773	20491.7	0.149029	0.379378	0.146634
03098	0.18677	0.024859	0.274336	0.008384	0.116312	0.001863	0.678114	0.301538	0.020959	20165	0.129818	0.261244	0.150836
03099	0.043478	0.038269	0.274725	0.016484	0.0537634	0.016484	0.823529	0.29961	0.016484	19669	0.0851064	0.353115	0.182985
03100	0.068966	0.071937	0.252019	0.006462	0.0564516	0.004847	0.778626	0.391844	0.019386	18922	0.133545	0.40458	0.14539
03101	0.122207	0.020226	0.219463	0.004759	0.112813	0.00505	0.689459	0.342066	0.016308	20658	0.109494	0.262449	0.159417
03102	0.135593	0.029538	0.404724	0.00473	0.159596	0.002694	0.809917	0.441603	0.014189	18944.7	0.149254	0.355362	0.146909
03103	0.163636	0.011264	0.393273	0.013834	0.146199	0.007905	0.814815	0.482888	0.017787	17439.8	0.146817	0.295936	0.116905
03104	0.2	0.025359	0.239488	0.018282	0.0830325	0.001828	0.707965	0.375	0.02925	18550	0.132554	0.327179	0.15625
03105	0	0.012096	0.219197	0.005382	0.0609756	0.012498	0.605873	0.390979	0.016814	17679.3	0.184073	0.304509	0.135934
03106	0.07565	0.015072	0.155243	0.005744	0.0281955	0.014882	0.595731	0.275385	0.017102	20454	0.105276	0.164627	0.16791
03107	0.124564	0.01274	0.297559	0.005302	0.133065	0.012216	0.619667	0.455894	0.022323	20358.8	0.0972618	0.222315	0.141424
03108	0.227119	0.020564	0.222458	0.006668	0.129032	0.012994	0.428144	0.476266	0.046263	17584.3	0.160543	0.189023	0.145621
03109	0.212766	0.002642	0.254717	0.028302	0.0632911	0.012579	0.7	0.294011	0.015723	19216.7	0.108484	0.285815	0.172414
03110	0.086462	0.017731	0.089754	0.01515	0.0128205	0.007721	0.618778	0.265417	0.027947	21226.7	0.0856288	0.227323	0.202944
03111	0.086957	0.01982	0.128257	0.006012	0.07	0.01002	0.736364	0.257991	0.012024	20996.7	0.0960784	0.218182	0.197489
03112	0.196383	0.007826	0.184327	0.023723	0.126761	0.003673	0.780151	0.442761	0.020785	18920	0.126768	0.300987	0.145392
03113	0.125	0.032896	0.147875	0.010832	0.105802	0.018054	0.711864	0.339065	0.007221	17501.1	0.136986	0.220281	0.180453
03114	0.263158	0	0.308333	0.008333	0	0	0.882353	0.330189	0	19260	0.0610687	0.411765	0.141509
03115	0.052632	0.04451	0.161074	0.013423	0.1	0	0.75	0.30303	0.020134	20628.3	0.0903226	0.3125	0.162879
03116	0.230769	0.00495	0.145833	0.010417	0.177778	0.010417	0.789474	0.404908	0.020833	19699.3	0.141176	0.529837	0.159509
03117	0.117662	0.071596	0.248775	0.009368	0.0737327	0.037577	0.732127	0.36221	0.018745	16492	0.169123	0.214199	0.211675
03118	0.189875	0.01801	0.437779	0.011177	0.142963	0.004844	0.718165	0.356189	0.02757	18411	0.152004	0.313408	0.15672
03119	0.083333	0.031785	0.241026	0	0.0265957	0.005128	0.6	0.34139	0.005128	18018.6	0.0944444	0.199839	0.181269
03120	0.116279	0.015603	0.237785	0.013029	0.0333333	0.009772	0.763889	0.309125	0.029316	19785.3	0.117284	0.4304	0.162011
03121	0.121951	0.004471	0.232824	0.022901	0.0192308	0	0.666667	0.225873	0.015267	20863.3	0.0838323	0.227273	0.193018
03122	0	0.050209	0.203704	0.018519	0.0458716	0.027778	0.571429	0.328042	0.009259	19023.3	0.118644	0.047619	0.164021
03124	0	0.018182	0.252874	0.022989	0.0543478	0	0.588235	0.248521	0.011494	21146.4	0.126126	0.236155	0.153846
03126	0.173913	0.011124	0.25	0.00947	0.0840951	0.005682	0.699115	0.288903	0.015152	19031.6	0.124782	0.292162	0.173898
03127	0.1	0.027158	0.29078	0.010638	0.104167	0.010638	0.73913	0.391926	0.031915	19286	0.145729	0.3038	0.142843
03128	0.117284	0.013983	0.204698	0.005872	0.0966144	0.006711	0.700855	0.249125	0.027685	19890.2	0.0962521	0.235027	0.182091
03129	0.047619	0.00625	0.157534	0.013699	0	0.006849	0.6	0.330769	0.041096	18490.7	0.144	0.133333	0.138462
03130	0.052074	0.015303	0.224134	0	0.0921986	0	0.738226	0.42221	0.013377	18862.3	0.10437	0.170122	0.168665
03131	0.102327	0.023223	0.195774	0.004356	0.0353982	0.013401	0.815395	0.355946	0.044011	17988.4	0.0633648	0.231279	0.181257
03132	0.088746	0.008372	0.268131	0.010713	0.117216	0	0.677831	0.451789	0.017984	18417.6	0.108314	0.288407	0.147617
03133	0.029412	0.007797	0.154867	0.013274	0.0666667	0	0.693878	0.272494	0.035398	19472.5	0.0818966	0.142857	0.182519
03135	0.087406	0.023684	0.154943	0.012038	0.18543	0.012945	0.935655	0.307682	0.043669	16602.4	0.196866	0.288413	0.191474
03136	0.142857	0.045872	0.223529	0.023529	0.0609756	0.011765	0.764706	0.316129	0.023529	18086.3	0.0851064	0.352428	0.16129
03137	0.045455	0.00365	0.125	0.017857	0.0350877	0.017857	0.742857	0.321951	0	20122.4	0.0676692	0.428768	0.214634
03138	0.152543	0.014744	0.456665	0.011257	0.173542	0.008621	0.800513	0.523958	0.020992	18002.5	0.137907	0.361449	0.120979
03139	0.070627	0.012505	0.140937	0	0.207547	0.026953	0.941176	0.459447	0.023942	16564.8	0.216963	0.364772	0.12678
03140	0.15942	0.009629	0.250509	0.014257	0.0408163	0	0.616279	0.279495	0.022403	21283.7	0.13851	0.186199	0.185373
03141	0.222222	0	0.144928	0	0.0666667	0	0.916667	0.352459	0	17851.3	0.0714286	0.250428	0.131148
03142	0.14747	0.030078	0.209486	0.028145	0.0672269	0.024854	0.96269	0.49389	0.018226	16047.4	0.127297	0.151588	0.187154
03143	0.5	0.017857	0.173077	0	0.2	0.038462	1	0.447059	0	17446.7	0.115385	0.550325	0.188235
03144	0.076923	0.032864	0.326531	0.020408	0.0537634	0	0.866667	0.473988	0	18456.4	0.119048	0.334427	0.104046
03145	0.125	0.008021	0.126623	0	0	0.006494	0.585714	0.201068	0.012987	22066.7	0.090411	0.271281	0.188612
03146	0.1	0.006157	0.243243	0	0.125	0.013514	0.866667	0.260163	0.027027	18345.6	0.0533333	0.0669112	0.170732
03148	0.1	0.002793	0.235714	0.014286	0.0714286	0.007143	0.714286	0.322581	0.042857	17899.5	0.143646	0.380952	0.209677
03149	0.071429	0.015909	0.203125	0	0.0793651	0.015625	0.682927	0.256338	0.005208	21396.7	0.0786026	0.243427	0.202817
03150	0.142857	0.032633	0.138614	0	0	0.009901	0.85	0.359447	0	20355.3	0.131277	0.399095	0.160227
03151	0.181818	0.036364	0.076923	0	0.188235	0.025641	0.833333	0.346154	0	20948	0.0491803	0.5	0.161538
03152	0.083333	0.037037	0.182609	0.017391	0.0420168	0	0.882353	0.362694	0.008696	18167.9	0.2125	0.176066	0.181347
03154	0	0.037393	0.192021	0.007921	0.0740741	0.007616	0.750839	0.445659	0.039232	16325.8	0.105356	0.429637	0.164077
03155	0.138539	0.032978	0.336445	0.010198	0.158628	0.012157	0.787055	0.494068	0.03485	17296	0.133538	0.317015	0.121156
03156	0.05	0.009423	0.170663	0.016925	0.070028	0	0.675	0.281326	0.011283	20568	0.0794271	0.231167	0.161681
03157	0.12069	0.008351	0.166234	0.007792	0.038961	0.007792	0.785714	0.304985	0.020779	19770.5	0.0985011	0.316327	0.199413
03158	0.162856	0.031971	0.247258	0.013467	0.0692521	0.011103	0.76074	0.280383	0.013624	18274.7	0.131329	0.350814	0.197246
03159	0.117647	0.009864	0.276596	0.009119	0.0461538	0	0.802817	0.34	0.030395	18656.1	0.140884	0.43662	0.148333
03160	0.079197	0.00527	0.129437	0.008172	0.0300752	0	0.704234	0.406616	0.03165	19967.6	0.0488541	0.27676	0.15162
03161	0.1	0.015526	0.288416	0.018913	0.179426	0.007092	0.650602	0.249759	0.030733	19396.1	0.119593	0.192688	0.17586
03162	0.25	0.004902	0.206897	0.011494	0.0609756	0.022989	0.761905	0.197368	0.011494	21337.3	0.132075	0.0956125	0.184211
03163	0.041667	0.016393	0.131498	0.015291	0.0597015	0.006116	0.702703	0.256324	0.04893	19513.3	0.107817	0.364865	0.182125
03164	0.058824	0.018519	0.168	0.008	0.0787402	0.008	0.75	0.330189	0.016	19191.4	0.118644	0.356125	0.193396
03165	0.174731	0.015107	0.336635	0.015932	0.157337	0.010598	0.797948	0.430354	0.020586	17508	0.120662	0.282559	0.150886
03166	0.111592	0.013428	0.155004	0.006677	0.115942	0.007528	0.701092	0.314176	0.006949	19632.7	0.146559	0.300725	0.174753
03167	0.051419	0.035046	0.172829	0.020983	0.0620155	0.016302	0.60062	0.35974	0.050666	18074.7	0.0662086	0.116313	0.131359
03168	0.124721	0.027515	0.267755	0	0.121896	0.002293	0.839045	0.342275	0.011183	18557.8	0.137005	0.352922	0.167338
03169	0	0.047619	0.246269	0.022388	0	0.007463	0.71875	0.285714	0.014925	19658	0.131944	0.219391	0.176471
03171	0.133333	0.011364	0.191667	0	0.0434783	0.025	0.541667	0.341346	0.016667	20166.9	0.153226	0.208333	0.197115
03172	0.1	0.023256	0.1875	0	0	0.078125	0.857143	0.40708	0.03125	17587.8	0.122807	0.143965	0.123894
03173	0.076366	0.028939	0.352436	0.01356	0.0903614	0.004075	0.841852	0.449627	0.021595	18501.3	0.110665	0.398061	0.154224
03174	0.030313	0.002313	0.14525	0.005568	0.0552486	0.002794	0.660341	0.270139	0.008373	20036.8	0.0891948	0.207462	0.189921
03175	0.129887	0.016811	0.183937	0.016268	0.145985	0	0.843306	0.398021	0.048273	16269.6	0.120076	0.249395	0.170057
03176	0.103381	0.017055	0.22831	0.010984	0.058296	0.004744	0.724686	0.336038	0.027618	18952.7	0.142046	0.326407	0.154495
03177	0.176471	0.041045	0.352	0	0.12	0.016	0.8125	0.480519	0	15049.3	0.153846	0.375	0.164502
03178	0.055556	0.015773	0.204082	0.027211	0.2	0.013605	0.826087	0.456693	0.006803	17279.3	0.152	0.304348	0.102362
03180	0.166871	0.005741	0.211858	0.018452	0.0746269	0.003729	0.643845	0.259445	0.018509	19478	0.0706383	0.315045	0.207745
03181	0.111111	0.07775	0.248521	0	0.179191	0.011834	0.813396	0.493582	0.011834	17760	0.234927	0.32746	0.139769
03182	0.055707	0.015013	0.165457	0.01958	0.047619	0.009009	0.667391	0.225356	0.009482	21985.6	0.0714796	0.249779	0.240293
03183	0.177581	0.008453	0.42805	0	0.140097	0	0.784766	0.518257	0.008141	18580	0.159351	0.255215	0.145188
03184	0.060606	0	0.180556	0.009259	0	0.009259	0.7	0.223958	0.023148	21568.7	0.059322	0.319844	0.179688
03185	0.201571	0.055818	0.540239	0.009326	0.238132	0.0044	0.713895	0.362108	0.025203	17949.6	0.2044	0.249522	0.152817
03186	0.151899	0.100842	0.474341	0.012483	0.229485	0	0.723214	0.465936	0.036061	17520	0.207904	0.285891	0.12646
03187	0.142857	0.004743	0.120419	0.015707	0	0	0.755556	0.367489	0.015707	19459.6	0.0844444	0.443931	0.158225
03188	0.153846	0.009346	0.208791	0.010989	0	0	0.869565	0.343037	0.043956	19667.6	0.137255	0.391298	0.145346
03189	0.039456	0.006909	0.16009	0.025445	0.127726	0.018729	0.791628	0.351681	0.02647	18986	0.153736	0.347803	0.133784
03190	0.212216	0.055114	0.667008	0.010184	0.269862	0.002964	0.642613	0.362479	0.02601	18139.5	0.186187	0.242059	0.153995
03191	0.0625	0.027119	0.274809	0.007634	0.269231	0.007634	0.896552	0.375	0.015267	17822	0.162963	0.344828	0.150862
03192	0	0.146576	0.098361	0	0	0.016393	0.714286	0.402013	0.032787	16849	0.142857	0.289344	0.18097
03193	0.363636	0.032432	0.216867	0	0	0	0.5625	0.265152	0.024096	17878.2	0.141176	0.250428	0.257576
03194	0.2	0.017699	0.087719	0	0.0689655	0.052632	0.538462	0.375	0	18435.4	0.107143	0.152698	0.21875
03195	0.11039	0.018897	0.220665	0.00613	0.125945	0.002627	0.578313	0.268543	0.012259	21529.1	0.108399	0.195711	0.171236
03196	0	0.036364	0.318966	0.008621	0.0877193	0.017241	0.846154	0.465969	0	17359.3	0.171053	0	0.146597
03197	0.07797	0.010192	0.211678	0.009453	0.0403226	0	0.651243	0.329583	0.022264	20347.1	0.0747055	0.302446	0.206113
03200	0.08	0.009398	0.15994	0.007474	0.0373134	0.00299	0.609023	0.259291	0.010463	23359.6	0.0653789	0.255639	0.202703
03201	0.235294	0.015924	0.255319	0.007092	0.0700637	0	0.9	0.288136	0.021277	16202.4	0.12	0.333125	0.152542
03202	0.114286	0.049442	0.358209	0.00597	0.297521	0.002985	0.666667	0.418288	0.020896	16856.3	0.240566	0.307943	0.159533
03203	0	0.020566	0.25	0	0.104167	0.010204	0.763158	0.301829	0.015306	18150.5	0.172619	0.315047	0.134146
03204	0.081081	0.007886	0.231939	0.007605	0.0384615	0.003802	0.779412	0.311159	0.019011	18323.3	0.0974026	0.338235	0.16309
03205	0.111111	0.002273	0.227513	0.010582	0.0765306	0	0.704545	0.299694	0.021164	18660.9	0.118483	0.318182	0.180428
03206	0.222222	0.028409	0.178571	0.011905	0.175824	0.011905	0.75	0.361111	0.011905	17330.5	0.194444	0.0838956	0.145833
03207	0.033333	0.021611	0.258621	0.008621	0.0873362	0.00431	0.907407	0.394161	0.021552	18067.3	0.125	0.444344	0.131387
03208	0.087702	0.012513	0.313147	0.021657	0.110497	0.028126	0.799522	0.447336	0.005486	16745.7	0.168815	0.371304	0.207568
03209	0.111111	0.042254	0.086207	0.017241	0.178571	0.017241	0.777778	0.324324	0	21587.3	0.0666667	0.33068	0.18018
03210	0.130435	0.047146	0.204188	0.015707	0.0531915	0.005236	0.809524	0.347962	0.04712	18599.3	0.127168	0.261799	0.197492
03211	0.074585	0.019636	0.186487	0.004613	0.0910816	0.006788	0.65878	0.324611	0.007447	22423.3	0.129824	0.258908	0.162341
03212	0.105775	0.011036	0.137077	0.003263	0.0163666	0.005037	0.617245	0.224918	0.011562	21294	0.098429	0.200539	0.196383
03214	0.105263	0.032581	0.4	0.037037	0.112782	0	0.71875	0.401413	0.02963	17716	0.16	0.218891	0.147953
03215	0.055556	0.003509	0.1417	0	0.06	0	0.693548	0.295455	0.020243	20495	0.111524	0.306452	0.152273
03216	0	0.045455	0.256098	0	0.142857	0.02439	0.636364	0.241135	0.02439	20743.9	0.0568182	0.0903926	0.234043
03217	0.105476	0.011848	0.095317	0	0.0327869	0.00337	0.632076	0.276504	0.006219	22578.8	0.0659606	0.237325	0.182899
03218	0.066195	0.044755	0.212068	0	0.0396825	0.033627	0.815956	0.246328	0.022566	21256	0.100695	0.330286	0.193911
03219	0.083333	0.033019	0.235294	0	0.102041	0.019608	0.583333	0.306818	0.029412	21495	0.112245	0.166294	0.204545
03220	0.121951	0.008759	0.168966	0.010345	0.0701754	0.013793	0.722222	0.287356	0.02069	18974.3	0.153846	0.314815	0.162835
03221	0.133183	0.012355	0.286373	0.00529	0.138965	0.002876	0.955955	0.465699	0.024438	18766.2	0.158958	0.436999	0.129866
03223	0.067428	0.029225	0.212501	0.013889	0.07109	0.014941	0.720208	0.357467	0.009406	18581	0.102222	0.219372	0.151434
03225	0.13308	0.043851	0.19282	0.009464	0.183168	0.024854	0.693437	0.277485	0.175758	16960.6	0.116753	0.302271	0.146716
03226	0.144773	0.011072	0.226361	0.020595	0.0707965	0.026783	0.91045	0.400976	0.029901	15649.8	0.0347146	0.238648	0.191395
03227	0.111062	0.002626	0.207146	0.01179	0.0231214	0.005924	0.83013	0.29266	0.053162	19980.5	0.119501	0.320972	0.200664
03229	0.076923	0.009585	0.280702	0.017544	0.0331126	0.007018	0.753846	0.327801	0.007018	18986.7	0.113333	0.338441	0.157676
03230	0.0625	0.007678	0.173077	0.024038	0.0242718	0.004808	0.857143	0.253369	0.014423	20088.7	0.0803213	0.265749	0.183288
03231	0.2	0.020942	0.16	0	0.103093	0	0.916667	0.296774	0.01	18903.3	0.126437	0.251051	0.135484
03232	0.075519	0.006003	0.09229	0	0.0666667	0.008527	0.651043	0.279394	0.032298	20683.8	0.0836548	0.225235	0.227654
03233	0.083333	0.0199	0.11875	0.0125	0.03125	0.00625	0.586957	0.231293	0.01875	20528	0.135	0.130435	0.156463
03234	0.125	0.013123	0.26776	0.016393	0.0263158	0.005464	0.735294	0.369281	0.005464	17150.4	0.16763	0.32336	0.183007
03235	0.106127	0.004895	0.24806	0.020365	0.103627	0.005119	0.762304	0.467594	0.028043	18282	0.122815	0.356321	0.143855
03236	0.159896	0.030495	0.383264	0.013075	0.181232	0.003052	0.729376	0.436653	0.033738	17972.4	0.150131	0.310663	0.134758
03237	0.076908	0.028363	0.206356	0	0.078534	0.005298	0.583502	0.396564	0.031684	19337.1	0.1176	0.166522	0.177136
03238	0.275862	0.022388	0.252101	0.012605	0.166667	0.008403	0.719298	0.43026	0.012605	18220.8	0.125523	0.350877	0.120567
03239	0.058824	0.011321	0.157025	0	0.0833333	0.016529	0.65	0.525581	0.008264	18254	0.0648148	0.15	0.134884
03240	0.083333	0.01275	0.233463	0.011673	0.0573477	0	0.767442	0.410314	0.015564	18210.8	0.084507	0.232919	0.168161
03241	0.083265	0.035214	0.247144	0.01863	0.127389	0	0.882955	0.493286	0.031173	16845.3	0.133503	0.472705	0.160112
03242	0	0.005282	0.106299	0.007874	0.0206612	0.011811	0.773585	0.352403	0.007874	19152.7	0.1125	0.566337	0.137424
03243	0	0.031746	0.140351	0	0.0806452	0	0.769231	0.330275	0	20967.3	0.0909091	0.0764472	0.183486
03244	0.076923	0.026846	0.114286	0	0.115942	0.042857	0.833333	0.401575	0.014286	22462.7	0.057971	0.11106	0.149606
03245	0.25	0.030528	0.258621	0	0	0	1	0.324244	0.017241	19725.5	0.0298507	0.232594	0.175882
03246	0.135135	0.006667	0.141079	0.008299	0.0396825	0.024896	0.793651	0.280301	0.033195	20502	0.09375	0.302007	0.159646
03247	0.136397	0.011063	0.273812	0.013089	0.08	0	0.543922	0.339566	0.024236	19890.7	0.113994	0.170848	0.196734
03248	0.076923	0.034093	0.230769	0.025641	0	0.025641	0.833333	0.500036	0.012821	16275	0.117647	0.387942	0.144938
03249	0.1	0.047904	0.113636	0.034091	0.119048	0.034091	0.833333	0.507042	0.045455	16641.4	0.210526	0.165669	0.133803
03251	0.125	0.049479	0.168478	0.021739	0.0802139	0.005435	0.678571	0.343949	0.016304	18760.6	0.129032	0.107491	0.149682
03252	0.026316	0.004573	0.142308	0.015385	0.077551	0	0.626866	0.210753	0.019231	20703.3	0.0930931	0.224043	0.210753
03253	0.077888	0.009048	0.352582	0.01019	0.0851064	0	0.749027	0.340189	0.025999	19476.7	0.131921	0.326182	0.145174
03254	0.188406	0.012242	0.434178	0.011969	0.181099	0.003302	0.792914	0.419409	0.021048	18705.6	0.161933	0.317217	0.134306
03256	0.142857	0.045249	0.145833	0.020833	0	0.020833	0.923077	0.294798	0.010417	18243	0.132075	0.192308	0.16185
03257	0.078431	0.008794	0.229508	0.010929	0.0137741	0.008197	0.782051	0.346645	0.016393	18969.5	0.112637	0.397582	0.194888
03258	0.092593	0.00887	0.118234	0.005698	0.0214286	0.004274	0.644172	0.272088	0.017094	20689.1	0.0924051	0.276074	0.184519
03259	0.133229	0.035384	0.150203	0.027587	0.135294	0.058937	0.678634	0.378558	0.052667	17330.7	0.203832	0.233581	0.182612
03262	0.095286	0.013123	0.140434	0.010416	0.0325112	0.003495	0.635766	0.266044	0.013998	22094	0.0833806	0.247142	0.176491
03264	0.121795	0.017571	0.317033	0.008965	0.156177	0.00163	0.676768	0.351693	0.018745	19287	0.120623	0.313059	0.153108
03265	0.02381	0.01322	0.292835	0.009346	0.110429	0	0.754225	0.398537	0.018692	18144.7	0.115689	0.333469	0.177331
03266	0.066667	0.003731	0.308943	0.01626	0	0	0.846154	0.363184	0.03252	19188	0.131783	0.384615	0.174129
03267	0.090947	0.007136	0.132132	0.006877	0.03367	0.003376	0.81225	0.301833	0.020494	20310	0.102636	0.405768	0.173728
03268	0.034955	0.008135	0.115936	0.04383	0.025974	0	0.817383	0.346188	0.049412	20964	0.060645	0.248366	0.195653
03270	0.125	0.04	0.22807	0.070175	0	0.017544	0.9375	0.227723	0.035088	18848.6	0.106667	0.311245	0.207921
03271	0.11579	0.00869	0.087068	0.002833	0.0144928	0.002923	0.506047	0.234022	0.014344	22164.7	0.0718277	0.213426	0.176074
03272	0	0.010204	0.25	0	0.08	0.015625	0.83871	0.380531	0.03125	16754.8	0.185185	0.290323	0.150442
03273	0.0625	0	0.166667	0.015152	0.025	0.005051	0.608696	0.306233	0.035354	20271.3	0.115702	0.217391	0.168022
03275	0.157735	0.022519	0.363495	0.005994	0.118421	0.004814	0.682598	0.403	0.021607	18714.6	0.112628	0.323572	0.156728
03277	0.1875	0.027027	0.190909	0.018182	0	0.018182	0.76	0.331633	0.018182	19089	0.112069	0.32	0.209184
03278	0.076923	0.030612	0.186047	0	0.11828	0	0.65	0.283019	0.023256	19757.8	0.103093	0.200337	0.181973
03279	0.1875	0.016071	0.218487	0.016807	0.0826446	0.012605	0.632653	0.210396	0.033613	20228.7	0.114504	0.265508	0.180693
03280	0.066667	0.009259	0.20202	0	0.0792079	0.020202	0.677419	0.312139	0.010101	17636.8	0.0747664	0.128748	0.196532
03281	0.1663	0.019683	0.265742	0.014554	0.0735294	0.01008	0.831927	0.367157	0.034408	18579	0.180305	0.222103	0.151477
03282	0.047619	0.08197	0.243243	0.010811	0.106952	0.010811	0.8	0.361463	0.016216	16861	0.141026	0.0997657	0.148654
03283	0.045455	0.028907	0.304802	0.010438	0.0947368	0.004175	0.728972	0.352518	0.020877	18264.3	0.101727	0.280374	0.169065
03284	0	0.044004	0.215748	0	0.107914	0.014058	0.745422	0.405362	0.036952	19203	0.140291	0.254765	0.193382
03285	0	0.022599	0.205128	0.012821	0	0.038462	0.875	0.309859	0.025641	20022	0.108434	0.4375	0.204225
03286	0.08	0.009726	0.213849	0.004073	0.0510204	0	0.625	0.257732	0.016293	21999.3	0.0828402	0.230769	0.174112
03287	0	0.027431	0.314607	0.005618	0.113636	0.016854	0.816327	0.347541	0.033708	18155.1	0.13369	0.346939	0.170492
03288	0.086957	0.027778	0.119171	0.010363	0.105263	0.005181	0.717949	0.250765	0.010363	17096.2	0.17284	0.307986	0.168196
03289	0.193548	0.021195	0.24359	0	0.10757	0	0.75	0.330789	0.021368	18023	0.133028	0.363383	0.173028
03290	0.057143	0.007392	0.155251	0.013699	0.0224215	0.003044	0.632653	0.239331	0.012177	22733	0.0796813	0.190544	0.210879
03291	0.125	0.022638	0.241758	0.005495	0.163043	0	0.789474	0.38143	0.021978	18276.7	0.117974	0.394821	0.157046
03292	0.061611	0.022017	0.264719	0.012219	0.128535	0.005144	0.773033	0.42013	0.022275	19501.5	0.172435	0.266664	0.150559
03293	0.222222	0.022222	0.281879	0	0.1	0.013423	0.72	0.405172	0	18453.5	0.201754	0.28	0.163793
03294	0.153846	0.026316	0.133333	0	0.108108	0.04	0.736842	0.328125	0.013333	21264	0.107692	0.418388	0.226562
03296	0.115697	0.0054	0.20807	0.004482	0.235602	0.005414	0.969717	0.482322	0.020109	16507.2	0.156587	0.339104	0.13046
03297	0.177778	0.01521	0.302949	0.013405	0.135279	0.004021	0.773723	0.400908	0.02681	18915.3	0.144499	0.277204	0.1325
03298	0.174757	0.01513	0.407514	0.011561	0.187861	0.003468	0.785235	0.418852	0.018497	18041.3	0.179115	0.332215	0.142098
03299	0.131699	0.011759	0.27659	0.017342	0.0431034	0.00902	0.8849	0.271625	0.008809	16105.2	0.173834	0.462177	0.233902
03300	0.063292	0.040722	0.278233	0.011911	0.0805085	0.008614	0.757583	0.474855	0.020245	17817.7	0.0897089	0.286061	0.140576
03301	0.119884	0.011331	0.164353	0.002254	0.0692841	0.004749	0.689948	0.243405	0.025292	19617.3	0.091777	0.369585	0.183205
03303	0.142857	0.029787	0.178947	0.021053	0.11	0.010526	0.954545	0.25	0.031579	18898.4	0.0588235	0.362436	0.220238
03304	0.10713	0.005425	0.130089	0.004873	0.0278075	0.004319	0.652107	0.287574	0.011296	22092.7	0.0832947	0.220456	0.198314
03305	0.027027	0.020168	0.138211	0.004065	0.0612245	0	0.685185	0.283784	0.020325	19459.6	0.135593	0.259259	0.175676
03306	0.103448	0.015057	0.124668	0.01061	0.013245	0.001326	0.61413	0.240246	0.022546	22571.3	0.0781938	0.211957	0.154689
03307	0.099738	0.011577	0.249363	0.009489	0.0357143	0.008783	0.598782	0.297965	0.036753	21274.9	0.11472	0.364061	0.14827
03309	0.166667	0.013222	0.431718	0.017621	0.175966	0.004405	0.805556	0.459747	0.035242	16920.4	0.181764	0.445576	0.124683
03310	0.215175	0.068836	0.581199	0.006471	0.343283	0.003167	0.654835	0.373258	0.026938	18316	0.226464	0.206796	0.16721
03311	0.111111	0.02439	0.147887	0.007042	0.107143	0	0.736842	0.280769	0.049296	20047	0.0875912	0.157895	0.211538
03312	0	0.058608	0.194915	0.033898	0.0869565	0.016949	0.818182	0.292079	0.008475	17741.3	0.123967	0.363636	0.163366
03314	0.081395	0.005319	0.101313	0.005629	0.0375235	0.009381	0.496241	0.173428	0.011257	22303.7	0.0779014	0.120218	0.186613
03315	0.10128	0.032609	0.277213	0.011874	0.136286	0.005105	0.783326	0.350531	0.033962	18466.8	0.134454	0.39154	0.168773
03316	0.125	0.005601	0.208238	0.016018	0.0578704	0.009153	0.757609	0.297405	0.020595	19322	0.126454	0.282721	0.175331
03317	0.105263	0.022876	0.18125	0	0.0625	0.04375	0.916667	0.369811	0.01875	18047.8	0.155039	0.166667	0.154717
03318										20788.1
03319	0.142857	0.043933	0.204545	0.018182	0.187793	0.004545	0.738095	0.297082	0.045455	18835	0.139738	0.451953	0.137931
03320	0.178013	0.044703	0.289939	0.01556	0.148248	0.013379	0.712422	0.414691	0.023556	17765	0.0955189	0.246941	0.180266
03321	0.129232	0.020349	0.31723	0.011927	0.134165	0.003364	0.619537	0.344628	0.019224	21187.5	0.12794	0.214693	0.169162
04001	0.101266	0.024555	0.283835	0.005639	0.0188679	0.005639	0.661066	0.257358	0.026316	22435	0.085133	0.132185	0.174462
04004	0.233333	0.039572	0.330739	0.007782	0.118577	0.011673	0.632653	0.30438	0.042802	18058	0.13617	0.143035	0.209413
04006	0.212766	0.038804	0.441977	0.008089	0.0381232	0.002572	0.6812	0.193976	0.096269	18830.4	0.0579481	0.19388	0.23308
04008	0.137931	0.023992	0.458491	0.009434	0.22449	0.007547	0.695652	0.292892	0.056604	18657.6	0.130137	0.293535	0.204657
04012	0.5	0.039454	0.45	0.05	0.217391	0	0.636364	0.194583	0.1		0.271027	0.1822	0.264078
04013	0.142916	0.025134	0.288517	0.007804	0.0819672	0	0.626216	0.254928	0.03993	21311.4	0.141142	0.187233	0.197958
04016	0	0.048387	0.3125	0	0	0.03125	0.625	0.214286	0.03125		0.09375	0.125712	0.142857
04017	0	0.020833	0.395833	0	0.0888889	0.020833	0.6	0.358974	0.041667	14821.3	0.153846	0.29878	0.230769
04018	0.196429	0.040373	0.397826	0.008696	0.0744681	0.004348	0.697368	0.337905	0.026087	19380	0.123037	0.144737	0.154613
04019	0.246269	0.055962	0.573792	0.00648	0.207977	0.00216	0.618925	0.268025	0.028073	18463	0.11703	0.133689	0.213028
04022	0.077438	0.009217	0.389657	0.014659	0.136792	0.014435	0.820398	0.386	0.02919	15734	0.11883	0.384231	0.182928
04023	0.272727	0.01067	0.252747	0	0.195876	0	0.782609	0.459748	0	15575.3	0.136364	0.291436	0.124673
04024	0.111111	0.036496	0.5	0	0.0666667	0	0.6	0.256881	0.014706	21604.5	0.12	0.333333	0.229358
04025	0.043478	0.024194	0.20442	0.01105	0.0526316	0.005525	0.692308	0.249135	0.038674	17750.7	0.0909091	0.153846	0.193772
04026	0	0.006757	0.202532	0	0	0	0.6	0.304	0.012658	18476.2	0.138462	0	0.184
04027	0.133333	0.034036	0.270833	0	0	0.010417	0.666667	0.161677	0.072917	20289.3	0.101695	0.199852	0.251497
04030	0	0.050847	0.290323	0	0.16129	0.064516	0.666667	0.28	0.032258		0.115385	0	0.22
04031	0.097665	0.033191	0.320883	0.016232	0.120755	0.003863	0.725749	0.321139	0.028027	19232.6	0.156894	0.177188	0.181498
04033	0.085544	0.015809	0.342189	0.008851	0.0716612	0.003143	0.703844	0.302494	0.034439	17817.8	0.0792968	0.157978	0.206776
04034	0.185001	0.042324	0.41492	0.021869	0.0879121	0.00221	0.659955	0.337903	0.072463	17159.4	0.168996	0.272211	0.15631
04035	0.05	0.026718	0.315315	0.018018	0	0.018018	0.8	0.260638	0.054054	19860	0.114504	0.343511	0.164894
04036	0.14518	0.008325	0.272574	0.01593	0.070922	0.002449	0.566443	0.232144	0.030041	22533.3	0.103261	0.191676	0.2088
04039	0.141848	0.072575	0.43769	0.005414	0.158996	0.001392	0.807671	0.342506	0.0494	18377	0.195577	0.211529	0.199919
04040	0	0	0.2	0	0.125	0.066667	0.8	0.326923	0.033333		0.172414	0.2	0.134615
04041	0.1875	0.027211	0.372093	0.015504	0.078125	0.007752	0.84	0.239631	0.023256	18958	0.125	0.320386	0.21659
04043	0	0.195122	0.225	0.025	0	0.025	0.25	0.268657	0		0.228571	0	0.238806
04045	0.135269	0.036885	0.30102	0.005347	0.124549	0.005423	0.784654	0.338539	0.044763	18204.9	0.14167	0.278089	0.165392
04046	0.25	0.005772	0.392857	0	0.015873	0.00974	0.618421	0.191617	0.025974	21266.4	0.119777	0.263158	0.205589
04047	0.136364	0.047846	0.348101	0.003165	0.0309598	0.006329	0.485042	0.276323	0.018987	22033	0.0670326	0.141675	0.186319
04049	0.139073	0.040785	0.406778	0.007489	0.138474	0.000788	0.642691	0.31155	0.037446	19093.1	0.181847	0.243585	0.161716
04051	0	0.027778	0.193548	0	0.142857	0.064516	0.8	0.293103	0		0.0434783	0	0.206897
04053	0.125	0.017786	0.269058	0	0.0913242	0	0.738095	0.251961	0.017937	19646.5	0.133023	0.285368	0.215581
04055	0.083333	0	0.202532	0	0.0657895	0	0.692308	0.335714	0.037975	17878.3	0.136986	0.0765855	0.185714
04057	0.2	0.039773	0.445783	0.024096	0.117647	0	0.714286	0.202899	0.048193	17391.7	0.225	0.285714	0.224638
04058	0.176471	0.126866	0.304348	0.034783	0.042735	0.008696	0.724138	0.28934	0.043478	20044.7	0.109489	0.275384	0.228426
04059	0.461538	0.004739	0.307692	0.009615	0.0980392	0.009615	0.928571	0.279762	0.009615	17320	0.156627	0.07109	0.160714
04061	0.137931	0.014113	0.282353	0.003922	0.154867	0	0.682927	0.272727	0.035294	18534	0.0572917	0.122044	0.210526
04062	0	0.037975	0.358974	0	0	0	0.647059	0.227642	0.051282	17652.9	0.060241	0.175582	0.178862
04063	0.166773	0.010304	0.35333	0.010667	0.0693069	0	0.544572	0.260267	0.032042	22071.6	0.083996	0.214263	0.178694
04065	0.102564	0.068536	0.267081	0.009317	0.109034	0.006211	0.674419	0.264432	0.037267	19386	0.197183	0.232563	0.191806
04066	0.138153	0.017337	0.195004	0.021771	0	0.010132	0.692266	0.179149	0.03699	22066.7	0.108247	0.204462	0.226933
04067	0	0.017241	0.148148	0	0.137931	0	0.6	0.26087	0		0.225806	0.197044	0.195652
04068	0.117647	0.030377	0.237197	0.005391	0.0410959	0.005391	0.653846	0.2207	0.032345	21628.7	0.144737	0.205128	0.190259
04070	0.209154	0.054375	0.548864	0.007954	0.225169	0.001523	0.630201	0.351265	0.034996	19347.2	0.158564	0.178875	0.184303
04073	0.041667	0.027778	0.283654	0	0.0724638	0.004808	0.59375	0.254386	0.057692	20146	0.0588235	0.15623	0.184211
04075	0.111111	0.036844	0.225434	0	0	0.023121	0.666667	0.173922	0.00578	20291.3	0.103834	0.22204	0.197335
04076	0.128096	0.050209	0.378253	0.002289	0.149877	0.014966	0.666937	0.41208	0.047517	18757.5	0.144284	0.18882	0.144026
04079	0.093547	0.013143	0.335683	0.011626	0.0533981	0.005047	0.587534	0.275606	0.033314	21016	0.12183	0.23747	0.157391
04081	0.12	0.052764	0.242857	0.009524	0.0446429	0	0.72973	0.217009	0.028571	19387	0.118421	0.18962	0.196481
04086	0.3125	0.016502	0.12605	0.008403	0	0	0.68	0.240175	0.016807	20934.8	0.0724638	0.12	0.227074
04087	0.25	0	0.152542	0	0	0	0.666667	0.227723	0.033898	18558.7	0.1	0.2	0.19802
04088	0.17228	0.051058	0.485622	0.008987	0.199313	0.002631	0.641592	0.327622	0.042755	18490.8	0.18925	0.191596	0.158008
04090	0.142857	0.005208	0.357143	0.010204	0.210526	0	0.678571	0.35443	0.030612	16956.7	0.0769231	0.143182	0.164557
04094	0.153333	0.035053	0.434189	0.012841	0.147176	0.000803	0.722727	0.29197	0.03451	19692.8	0.151852	0.218267	0.180075
04096	0.133937	0.009702	0.370899	0.007648	0.0604839	0.012526	0.694406	0.291826	0.02966	18965.7	0.086479	0.218544	0.20913
04097	0.047619	0.007673	0.333333	0.011111	0.0857143	0	0.666667	0.26087	0.022222	18383.8	0.125683	0.242424	0.173913
04101	0.142857	0.104348	0.403226	0.016129	0.137931	0	0.666667	0.244681	0.016129	17254.8	0.0731707	0.248659	0.340426
04102	0.125	0.032258	0.495726	0	0.0846154	0	0.75	0.257669	0.008547	18352.2	0.161616	0.166825	0.202454
04104	0.071429	0.156164	0.413793	0.008621	0.16	0	0.703704	0.215054	0.034483	17221.5	0.174603	0.296296	0.258065
04106	0.091852	0.080083	0.368932	0.005173	0	0	0.593059	0.291221	0.0262	20647.8	0.137611	0.219114	0.176342
04108	0.163636	0.067261	0.403917	0.023256	0.0915751	0.001224	0.677966	0.365681	0.046512	17981.7	0.202735	0.305192	0.164687
04109	0.083333	0.03871	0.133858	0.03937	0	0	0.513514	0.263598	0.03937	20820.7	0.143885	0.161787	0.175732
04110	0.169231	0.015326	0.286957	0.008696	0.043956	0	0.547826	0.250328	0.028261	21386	0.122371	0.173913	0.184797
04111	0.168831	0.036186	0.402576	0.017713	0.0894569	0.004831	0.701589	0.255845	0.035427	19889	0.163031	0.233802	0.169184
04112	0.182754	0.07898	0.501286	0.017151	0.168553	0.013609	0.570784	0.298645	0.056622	19228.5	0.178005	0.194623	0.153323
04113	0.1	0.021552	0.277273	0.004545	0	0	0.622222	0.19726	0.018182	21794.7	0.0963303	0.177757	0.19726
04116	0.160714	0.104934	0.416968	0.007822	0.101767	0.001805	0.704545	0.329189	0.042118	18825.7	0.172205	0.306787	0.171069
04121	0.128205	0.019637	0.375	0.016447	0.1	0.006579	0.785714	0.244353	0.039474	19152	0.138158	0.185714	0.2423
04122	0.091614	0.017783	0.270738	0	0.0227273	0	0.392405	0.198854	0.036601	21166.2	0.0929648	0.097932	0.200148
04123	0.115942	0.040687	0.310838	0.010225	0.0707071	0.002045	0.644231	0.27262	0.051125	20838.8	0.102713	0.230769	0.176263
04124	0.074074	0.028436	0.248705	0.010363	0.0263158	0.005181	0.75	0.330357	0.041451	18319.3	0.232704	0.125	0.169643
04126	0.038462	0	0.328205	0.020513	0.0487805	0	0.526316	0.265244	0.035897	19313.3	0.128866	0.105263	0.182927
04127	0.136364	0.020694	0.256579	0.006579	0.0653595	0.006579	0.586207	0.274452	0.039474	20257	0.0942029	0.172787	0.151156
04128	0	0.079439	0.296296	0.061728	0.117647	0	0.368421	0.24026	0.049383	20308	0.0666667	0.0526316	0.136364
04132	0.222222	0.007353	0.25	0	0.0769231	0	0.545455	0.234783	0.029412	20888.8	0.12069	0.274654	0.182609
04133	0.142857	0.02521	0.241667	0.008333	0.174312	0	0.684211	0.304124	0.033333	16982.1	0.190476	0.210084	0.216495
04134	0.068966	0.108303	0.448905	0.007299	0.145455	0	0.836364	0.38565	0.029197	18165.8	0.119658	0.436364	0.165919
04135	0.166667	0.153738	0.442197	0.00578	0.10089	0	0.642857	0.283019	0.037572	17644.8	0.116992	0.142691	0.15952
04136	0.238095	0.018462	0.26087	0.006211	0.0935673	0.006211	0.645161	0.245283	0	20907.4	0.107143	0.226154	0.188679
04137	0	0.069775	0.181818	0	0	0	0.571429	0.200023	0.045455		0.100023	0.285745	0.224969
04138	0.133333	0.0369	0.35	0.016667	0.122951	0.008333	0.571429	0.28	0.033333	20789.3	0.12782	0.107193	0.225
04139	0.064516	0.021569	0.292237	0.013699	0.0454545	0.004566	0.511111	0.210383	0.027397	20022.8	0.110132	0.111111	0.196721
04140	0.25641	0.045802	0.283333	0	0.0847458	0	0.75	0.380952	0.033333	18394.7	0.0909091	0	0.161905
04141	0	0.043127	0.281768	0	0.0292398	0.005525	0.846154	0.222222	0.033149	18378	0.114458	0.423732	0.19281
04143	0.164265	0.036047	0.407615	0.005543	0.0979516	0.003326	0.596219	0.313236	0.025868	20740	0.145378	0.205224	0.17075
04144	0.210526	0.074487	0.406684	0.010987	0.0588235	0.005494	0.72	0.242168	0.066077	16602	0.249921	0.119761	0.22833
04145	0.152941	0.024484	0.382306	0.017378	0.0632911	0.00316	0.59854	0.306171	0.037915	19268.4	0.138153	0.196973	0.190751
04148	0.285714	0.03913	0.214286	0.017857	0	0.008929	0.702381	0.322404	0.026786	18128.7	0.152174	0.343737	0.136612
04149	0.157576	0.044226	0.348324	0.012265	0.0819672	0.001635	0.680451	0.290098	0.044154	19843.5	0.150228	0.278195	0.195258
04151	0.20889	0.030794	0.293687	0.007064	0.0675105	0	0.536292	0.27675	0.007622	19480	0.123594	0.107244	0.186063
04152	0.069793	0.030319	0.233227	0.008062	0.015625	0.001923	0.490739	0.2187	0.022058	25301.2	0.0931123	0.134677	0.17757
04156	0.133333	0.044534	0.362903	0.024194	0.191304	0	0.740741	0.295	0.024194	20201.4	0.181818	0.370837	0.165
04157	0.212016	0.037805	0.324458	0.008837	0.0454545	0	0.766683	0.347728	0.033184	19004	0.146128	0.24237	0.183001
04158	0.096788	0.072158	0.371114	0.011403	0.0882353	0	0.745919	0.338602	0.019538	17348.9	0.173651	0.280319	0.177106
04160	0.112245	0.042644	0.342377	0.010336	0.0972405	0.002584	0.583333	0.245147	0.043928	19309	0.169252	0.174179	0.207948
04161	0.055556	0.041543	0.253165	0	0.133333	0.012658	0.628571	0.268657	0.06962	17388.7	0.0857143	0.114286	0.19403
04162	0.266667	0.100746	0.33871	0.016129	0.0381679	0	0.666667	0.21393	0.048387	17544.3	0.104348	0.0835698	0.199005
04163	0.125	0.04014	0.378906	0.003906	0.0392157	0	0.795918	0.380658	0.03125	18501.3	0.149091	0.346939	0.160494
04166	0.148515	0.055799	0.467742	0.009217	0.151163	0.002304	0.683099	0.393857	0.041475	17339.5	0.203488	0.176056	0.157679
04167	0.132193	0.009636	0.267219	0.006058	0.028169	0.014862	0.681692	0.206178	0.01324	20389.5	0.0674174	0.0797922	0.223081
04169	0	0.010753	0.229167	0	0.0833333	0	0.75	0.3875	0.020833	19829.3	0.210526	0.25	0.1375
04172	0.162791	0.067024	0.334311	0.026393	0.0869565	0.01173	0.769231	0.330508	0.058651	18774.3	0.166163	0.230769	0.171186
04173	0.125	0.033836	0.446721	0.008197	0.134904	0.002049	0.712644	0.36702	0.043033	19909	0.119696	0.206802	0.154288
04178	0.122666	0.034422	0.410705	0.005952	0.0774092	0.004829	0.72167	0.31349	0.020013	19332.9	0.142306	0.2488	0.188571
04179	0	0.063174	0.333333	0	0.0816327	0.041667	0.333333	0.130991	0.020833		0.0930366	0.33342	0.309431
04180	0	0.038462	0.297297	0.027027	0	0	0.714286	0.245614	0.054054		0.185185	0.288462	0.140351
04182	0.0625	0.04717	0.255102	0.020408	0.0515464	0	0.666667	0.340659	0.010204	19072.9	0.164179	0.200984	0.142857
04183	0.222222	0.034252	0.319776	0	0.0609756	0	0.5625	0.272054	0	21501.5	0.0500154	0.250627	0.256051
04184	0.090909	0.027778	0.302632	0	0.164384	0.013158	0.615385	0.257813	0.013158	19253.6	0.185714	0.154444	0.265625
04188	0.150943	0.024419	0.295699	0.005376	0.0796703	0	0.670455	0.246894	0.051075	19161.3	0.157143	0.181907	0.175466
04189	0.030394	0.013976	0.376235	0.007232	0.0377358	0.007569	0.535601	0.305446	0.040668	19790	0.1901	0.139821	0.192947
04190	0	0.02635	0.574468	0.021277	0	0	0.615385	0.250278	0.042553		0.259058	0.153307	0.147335
04192	0.094703	0.070883	0.343138	0.011152	0.0526316	0.009204	0.668978	0.238858	0.038911	20646.9	0.127151	0.178848	0.206092
04194	0.285714	0	0.183673	0	0.392157	0.020408	0.888889	0.380952	0.040816		0.125	0.329932	0.178571
04195	0.048836	0.024721	0.349595	0	0.0324675	0	0.616376	0.243108	0.009154	20441.5	0.0770758	0.144178	0.21259
04197	0.209027	0.031335	0.43065	0.010165	0.156603	0.000695	0.638862	0.338929	0.038418	20281.3	0.143802	0.233194	0.170332
04198										18165.6
04199	0.181818	0.065327	0.375	0.020833	0.105263	0.010417	0.466667	0.257862	0.020833	16396.7	0.244444	0.0666667	0.207547
04200	0.147315	0.029269	0.301298	0.003439	0	0	0.627442	0.212461	0.036368	22973	0.0939192	0.249512	0.198292
04201	0	0.072727	0.280702	0	0	0	0.8	0.290323	0	18676.7	0.125	0.201818	0.204301
04202	0.142857	0.02459	0.238095	0.015873	0	0	0.8	0.346535	0.095238	18066.2	0.229167	0.403279	0.178218
04203	0.121277	0.03687	0.322707	0.007855	0.0434783	0.005186	0.787844	0.308061	0.017207	17298	0.0847126	0.224335	0.146973
04204	0.222222	0.023952	0.270588	0.011765	0.1875	0.058824	0.7	0.272727	0.035294	18573.6	0.129032	0.298204	0.151515
04205	0.101758	0.012547	0.37912	0.005921	0.1184	0.003275	0.682942	0.303443	0.027725	18878.7	0.0804209	0.215364	0.189946
04206	0.090909	0.025641	0.336735	0.020408	0.027027	0	0.604651	0.21875	0.030612	19544	0.125654	0.162791	0.203125
04208	0.085714	0.050336	0.244147	0.003344	0.119454	0.006689	0.755556	0.243461	0.033445	19277.3	0.108527	0.178168	0.219316
04209	0.162833	0.048594	0.508867	0.011662	0.20751	0.003669	0.686355	0.363781	0.032466	18722.9	0.147572	0.271616	0.165515
04211	0.1	0.032967	0.333333	0.011111	0	0	0.555556	0.292857	0.044444	18866.7	0.0898876	0.111125	0.2
04214	0.2	0.021429	0.294118	0.014706	0.119403	0.014706	0.857143	0.389381	0.014706	15244.6	0.116667	0.143377	0.19469
04216	0.133333	0.016949	0.305556	0	0.0490196	0	0.615385	0.207865	0.009259	18066.7	0.116071	0.153477	0.191011
04217	0.223852	0.019303	0.400147	0.015184	0.0875421	0.00338	0.704396	0.233036	0.053447	18051	0.121551	0.285085	0.204359
04218	0.090909	0.022523	0.228571	0	0.136364	0.009524	0.6	0.255814	0.009524	17260.6	0.166667	0.149324	0.215116
04219	0	0.012931	0.325	0	0.205128	0	0.826087	0.282723	0.025	16348.1	0.0865385	0.436657	0.162304
04220	0.24	0.007538	0.323529	0	0.0294118	0	0.714286	0.239057	0.035294	18922	0.100478	0.238095	0.228956
04226	0.076923	0.006849	0.275477	0.015094	0.0727273	0.011321	0.736842	0.231912	0.090573	19666.5	0.0588227	0.175136	0.163836
04227	0.2	0.042403	0.267123	0.013699	0.0965517	0	0.583333	0.294355	0.020548	17763	0.247788	0.0832913	0.197581
04229	0.125	0.0369	0.385246	0.008197	0.0416667	0	0.586207	0.241546	0.02459	21291.7	0.148936	0.275862	0.188406
04230	0.142857	0.0284	0.341851	0.004834	0.0484429	0.002762	0.65371	0.272616	0.03384	19898.8	0.135057	0.194346	0.178878
04231	0.210526	0.137494	0.245283	0.028302	0.0373832	0	0.646661	0.270629	0.037736	20312.4	0.113451	0.265694	0.27647
04233	0.117647	0.041825	0.391667	0.008333	0.0423729	0	0.583333	0.331776	0.025	16818.8	0.09375	0.125185	0.168224
04234	0.234375	0.008065	0.362069	0	0.0420168	0	0.570313	0.291209	0.025862	17500.9	0.15873	0.0389268	0.197802
04236	0	0.045045	0.254545	0.018182	0.0892857	0.018182	0.625	0.31	0.054545		0.131579	0	0.18
04237	0.128205	0.015385	0.298246	0.017544	0.137931	0.017544	0.72973	0.352941	0.035088	19172.4	0.0526316	0.324324	0.156863
04240	0.142857	0.035156	0.363636	0	0.103448	0	0.809524	0.266055	0.034965	18285	0.139344	0.380952	0.155963
04241	0	0.063492	0.349398	0	0.17284	0	0.434783	0.238806	0.012048	19556.5	0.0989011	0.304714	0.179104
04242	0.120598	0.02617	0.287273	0.011562	0.0441989	0.000631	0.652501	0.255914	0.042442	20893.3	0.138849	0.261733	0.191623
04244	0.1	0.027913	0.331218	0.01269	0.127848	0.002538	0.661972	0.288566	0.030457	19952.7	0.156538	0.211191	0.15579
04245	0.141304	0.036279	0.365818	0.012364	0.083273	0.000727	0.620072	0.268731	0.036364	20606	0.141414	0.211432	0.168671
05001	0.112752	0.016214	0.419585	0.005511	0.194969	0	0.806174	0.228533	0.029703	18437.2	0.0656019	0.29754	0.249739
05003	0.15	0.028235	0.335294	0.005882	0.0909091	0	0.511628	0.247126	0.041176	18436.7	0.0375587	0.209302	0.166667
05004	0.073519	0.00893	0.324255	0.004955	0.0882353	0.002475	0.533971	0.267704	0.03962	20289.3	0.0526309	0.126261	0.201163
05006	0.07874	0.099136	0.419506	0.008781	0.118511	0.001951	0.600797	0.305549	0.036098	18451.8	0.0879249	0.208511	0.17437
05007	0.2	0.016529	0.282486	0.011299	0.162162	0.00565	0.645161	0.204225	0.016949	19301.9	0.0578035	0.0645161	0.211268
05008	0.272727	0.011428	0.264151	0.031447	0.0641026	0.018868	0.6	0.31108	0.050314	17536	0.123051	0.20018	0.181463
05009	0.222222	0.009009	0.222222	0	0.0925926	0	0.75	0.309278	0		0.116279	0.332875	0.237113
05010	0.164023	0.022875	0.267706	0.012403	0.124378	0.002526	0.794939	0.358258	0.032459	18323	0.141363	0.27582	0.187923
05011	0.086957	0.007481	0.214286	0.005952	0.030303	0	0.790698	0.23	0.011905	18863.5	0.0913462	0.301676	0.22
05012	0.081081	0.033989	0.399225	0.007752	0.0192308	0	0.735849	0.211494	0.01938	19907.5	0.0760456	0.264151	0.218391
05014	0.1	0.050547	0.347368	0	0.163265	0	0.893701	0.267273	0.031579	17828.5	0.262681	0.224764	0.216659
05016	0.066667	0.023622	0.256	0.016	0	0	0.791667	0.230769	0.032	18856.2	0.216981	0.165993	0.184615
05017	0.088608	0.021149	0.337637	0.007944	0.0299401	0.003972	0.629344	0.201471	0.032771	20491	0.0997547	0.216247	0.215054
05018	0.272727	0.012085	0.134328	0.022388	0	0.007463	0.647059	0.144628	0.037313	24903.7	0.0424242	0.0880885	0.214876
05019	0	0.025806	0.146341	0.02439	0.119048	0.012195	1	0.340741	0.012195	19896.1	0.116667	0.2	0.207407
05022	0	0.017391	0.209524	0.028571	0.145833	0	0.761905	0.300578	0.066667	19116.5	0.14	0.427989	0.17341
05023	0.162721	0.029762	0.564629	0.011077	0.146265	0.002316	0.621818	0.279192	0.053606	19317.3	0.0937883	0.187834	0.205996
05024	0.166667	0.038462	0.285714	0	0	0	0.777778	0.377049	0		0.125	0.219373	0.196721
05026	0	0.017123	0.310345	0.006897	0.0684932	0	0.653846	0.202532	0.02069	20461.5	0.0142857	0.115288	0.236287
05027	0.1	0	0.345679	0	0.0625	0	0.454545	0.183206	0.037037	18170	0.118812	0.227273	0.229008
05028	0.125	0.007353	0.363636	0.015152	0.307692	0	0.857143	0.265487	0.030303	18120	0.196429	0.142857	0.212389
05029	0.06	0.013189	0.292876	0.005277	0.0921053	0	0.628205	0.239303	0.023747	18581.5	0.102302	0.115385	0.190174
05031	0	0.054054	0.197802	0	0.11236	0.010989	0.615385	0.30719	0.043956	18453.3	0.168831	0.230574	0.163399
05032	0	0	0.196721	0	0.126984	0	0.388889	0.209524	0.065574	16153.3	0.0294118	0.278195	0.219048
05036	0.134328	0.015873	0.350746	0.001866	0.0651341	0.014925	0.619835	0.213408	0.029851	19405.2	0.0995025	0.248029	0.193296
05037	0.0625	0.016327	0.125	0.025	0.0252525	0	0.578947	0.176	0.035	24309.3	0.0601852	0.105297	0.189333
05038	0.210526	0.017751	0.414013	0.012739	0.0645161	0	0.741935	0.213178	0.038217	19641.3	0.05	0.193548	0.20155
05039	0.136364	0.008313	0.197605	0.011976	0.0914286	0.017964	0.612903	0.338113	0.035928	17966	0.107312	0.097068	0.205458
05040	0.114805	0.019141	0.41154	0.008105	0.107143	0.003258	0.653361	0.304805	0.036021	19961	0.102235	0.16156	0.177834
05043	0.1	0	0.164384	0	0.0735294	0	0.764706	0.222222	0.013699	20136.4	0.0470588	0.058917	0.214815
05044	0.222222	0.007719	0.244616	0.016245	0.147541	0	0.571429	0.312334	0.068946	16676.7	0.0345725	0.0708641	0.258483
05045	0.091995	0.025329	0.277699	0.006202	0.0680272	0.014183	0.688619	0.345742	0.043468	18932.9	0.113057	0.258177	0.178699
05046	0.111765	0.042739	0.452389	0.003575	0.15935	0.001625	0.67992	0.313442	0.030224	19720.8	0.131325	0.212724	0.183707
05048	0.083333	0.026316	0.152174	0.021739	0	0	0.571429	0.298701	0.065217	16439.3	0.15625	0.213491	0.25974
05050	0.190476	0.050187	0.620795	0.009174	0.073955	0.012232	0.650794	0.387278	0.030581	17396	0.159609	0.285515	0.145702
05052	0.091514	0.030522	0.28972	0.010584	0.0739645	0	0.662256	0.258357	0.036277	20851.5	0.0616839	0.16542	0.184903
05053	0.158302	0.040225	0.260536	0.007055	0.0886525	0.007042	0.567619	0.300441	0.017624	19630	0.116095	0.107906	0.184139
05054	0.125	0.002271	0.28655	0.011696	0.152941	0	0.714286	0.387037	0.017544	18697.1	0.0588235	0.142863	0.198173
05055	0.058824	0.015402	0.342657	0.006993	0.145985	0.013986	0.551724	0.273926	0.020979	17886.7	0.148229	0.241444	0.174729
05056	0	0.016779	0.352459	0.032787	0.0984848	0.008197	0.666667	0.28169	0.065574	18796	0.0890411	0.230695	0.14554
05057	0.142857	0.008475	0.128713	0	0	0.009901	0.461538	0.19774	0.009901	22939.5	0.0645161	0.153846	0.141243
05058	0	0.033613	0.282591	0	0.105263	0.01087	0.5	0.238418	0.054349	19244	0.0582549	0.250011	0.165568
05059	0.146455	0.005203	0.271869	0	0.028125	0	0.680686	0.219295	0.019407	22237.1	0.0898294	0.200651	0.215553
05061	0.188613	0.049531	0.522005	0.01066	0.158761	0.001944	0.636961	0.273793	0.040571	20172.5	0.138767	0.192945	0.185935
05063	0.083333	0.096509	0.430962	0.008368	0.0625	0.004184	0.590164	0.234211	0.046025	18129.5	0.062069	0.180328	0.192105
05064	0	0	0.316667	0	0.150943	0.033333	0.818182	0.378947	0.016667	16210	0.102041	0.0907457	0.178947
05065	0.166667	0.025206	0.417122	0.004554	0.113636	0	0.635922	0.267435	0.023679	19229	0.107547	0.208738	0.197694
05066		0	0.5	0	0	0		0.333333	0		0		0.111111
05068	0.071429	0.028889	0.25	0.011111	0.0297619	0.005556	0.628571	0.204969	0.027778	20274	0.0995261	0.171138	0.220497
05070	0.179574	0.037106	0.47733	0.006176	0.187207	0.00182	0.739312	0.367258	0.028633	18713.1	0.145174	0.274976	0.154217
05071	0.173913	0.034381	0.170732	0.00813	0.0650407	0	0.657401	0.286943	0.04065	19842.2	0.0751831	0.315678	0.174931
05072	0.067568	0	0.275862	0.017241	0.034188	0.008621	0.556452	0.231579	0.008621	21486.7	0.0504202	0.0806118	0.205263
05073	0.047661	0.01122	0.289126	0	0.0617284	0	0.594276	0.307582	0.012671	21147.8	0.0962738	0.188749	0.192126
05074	0.142857	0.005814	0.276316	0	0	0.013158	0.681818	0.293233	0.026316	19461.2	0.103093	0.137129	0.225564
05075	0.071429	0.011737	0.271295	0.005319	0.026455	0	0.638298	0.209575	0.021276	22498.7	0.108486	0.319001	0.188617
05077	0	0.023102	0.257862	0.006289	0.150602	0	0.692308	0.212598	0.037736	19794.4	0.0234375	0.230519	0.23622
05078	0.222222	0.084806	0.438017	0.016529	0	0	0.777778	0.278302	0.049587	17355	0.110345	0.258834	0.226415
05079	0.112903	0.026506	0.373016	0.007937	0.0104167	0.001984	0.683269	0.219495	0.047619	20584.2	0.0676079	0.168157	0.207592
05082	0.111111	0.026308	0.661972	0.014085	0	0	0.666667	0.216892	0.070423	17763.3	0.0232558	0.284519	0.245591
05084	0.115483	0.006526	0.174093	0	0.107527	0.005308	0.67581	0.234453	0.015666	20453.3	0.0657213	0.20014	0.214439
05085	0.153846	0.074379	0.52203	0.009104	0.109756	0.004552	0.736347	0.189671	0.045521	20082.7	0.040404	0.105586	0.206538
05087	0.060606	0.025243	0.203463	0.004329	0.0425532	0.004329	0.522727	0.191919	0.030303	20320	0.097166	0.0909091	0.186869
05089	0	0	0.264706	0	0	0	0.8	0.307737	0		0.0742819	0.0999808	0.211489
05090	0.142857	0.013953	0.147368	0.021053	0.0526316	0	0.677419	0.244048	0.052632	17270	0.0594059	0.0967742	0.160714
05091	0	0	0.230769	0.038462	0	0	0.5	0.3	0		0.0909091	0	0.075
05092	0.039874	0.026222	0.157738	0.003095	0.0488599	0.006631	0.464363	0.210544	0.016018	23616.8	0.0802352	0.100465	0.212622
05093	0.181818	0.02809	0.417722	0.006329	0.124224	0.006329	0.777778	0.122605	0.063291	17754	0.0555556	0.193928	0.176245
05095	0.3125	0.00692	0.158273	0.014388	0.142857	0	0.347826	0.334746	0.021583	19452.7	0.132075	0.130435	0.169492
05096	0.142183	0.013786	0.382878	0.002234	0.112329	0	0.654186	0.298824	0.046787	19554.2	0.0320242	0.140984	0.225593
05097	0.095238	0.011317	0.295858	0.005917	0.0853659	0	0.787879	0.281077	0.04142	19227.1	0.183099	0.212372	0.203029
05098	0.088235	0.015817	0.389961	0.019305	0.153846	0.007722	0.696429	0.235955	0.100386	19885	0.0416667	0.196429	0.161798
05100	0.155604	0.001507	0.269545	0.006275	0.0448276	0	0.635713	0.188445	0.037135	22209	0.119312	0.177182	0.217167
05101	0.101265	0.047313	0.298701	0.005002	0.0842975	0.006681	0.6234	0.246472	0.056714	18880.7	0.0798486	0.192033	0.205279
05103	0.116567	0.064381	0.29076	0.026934	0.102941	0	0.676271	0.347372	0.0474	19414.4	0.109797	0.272437	0.182608
05104	0.117647	0.003311	0.230216	0	0.0714286	0	0.571429	0.255507	0.021583	19471.1	0.105263	0.190476	0.127753
05106	0.08	0.013468	0.221477	0	0.0261438	0.006711	0.769231	0.316	0.040268	21178	0.125874	0.102254	0.195876
05107	0.15625	0.023656	0.157635	0.004926	0.0243902	0	0.604651	0.155807	0.014778	21197	0.0688073	0.186447	0.220963
05108	0.2	0.051095	0.265625	0.015625	0.153846	0.015625	0.769231	0.131579	0.03125	21124.8	0.0694444	0.307692	0.27193
05109	0.085714	0.01487	0.265823	0.004219	0.0442478	0.004219	0.511111	0.1375	0.029536	21640.2	0.0677291	0.177968	0.18
05110	0.125	0.123239	0.423358	0.014599	0.0740741	0	0.645161	0.226852	0.065693	18879.6	0.0486111	0.226472	0.217593
05111	0	0.014134	0.25	0.007353	0.0406504	0	0.538462	0.122807	0.014706	21153.3	0.116788	0.23088	0.210526
05113	0.086957	0.013298	0.159236	0.012739	0.0324675	0	0.393939	0.215054	0.012739	21920.7	0.101695	0.151628	0.182796
05114	0	0.019231	0.258065	0	0.166667	0.016129	0.45	0.243902	0.032258	15959.4	0.10084	0.05	0.185366
05115	0.32	0.020737	0.361905	0.009524	0.166667	0	0.825	0.276074	0.028571	18027.3	0.116505	0.225	0.174847
05116	0.076923	0.025253	0.206186	0.010309	0.16129	0	0.681818	0.257862	0.051546	21329.3	0.045045	0.273294	0.201258
05118	0.11218	0.028274	0.304773	0.006318	0.0613208	0.001585	0.757338	0.285325	0.020598	20012	0.131512	0.188505	0.189994
05119	0.092957	0.014567	0.327866	0.001778	0.0914634	0.006079	0.709976	0.215162	0.047126	20580	0.0647449	0.232699	0.189744
05120	0.2	0.011581	0.354419	0	0	0	0.7	0.148474	0.085428		0.0361326	0	0.222712
05121	0.090909	0.017862	0.3	0.0125	0	0	0.611111	0.320337	0	19607	0.162452	0.111227	0.156218
05122	0.12	0.061669	0.325459	0.007874	0.0394737	0.005249	0.648649	0.259494	0.026247	19235.2	0.086514	0.243552	0.172468
05123	0.086022	0.023209	0.230892	0.003185	0.0561798	0.001592	0.566667	0.185926	0.023885	21024.2	0.0910345	0.153373	0.190315
05124	0.133333	0.021459	0.282723	0.010471	0.10101	0.005236	0.72093	0.223565	0.04712	20621	0.0859729	0.20908	0.178248
05126	0.235294	0.05321	0.386489	0.023597	0.268519	0	0.659082	0.344309	0.037259	17535.3	0.0688551	0.258829	0.179683
05128	0.142114	0.021495	0.249811	0.003026	0.0533333	0.003435	0.710371	0.296139	0.026325	19872.2	0.0951464	0.2619	0.200679
05129	0.1	0.060811	0.191176	0	0	0.014706	0.666667	0.270492	0	13375.3	0.174603	0.0830279	0.196721
05130	0	0.036232	0.212121	0	0	0	0.416667	0.20354	0	22303.9	0.0701754	0.0833333	0.176991
05132	0.130435	0.014844	0.342952	0.012209	0.0662983	0.00222	0.606557	0.262492	0.021088	19952.7	0.0832396	0.114754	0.199867
05133	0.144089	0.034464	0.338875	0	0.0419486	0.004125	0.547913	0.214797	0.036142	21214	0.0578106	0.128801	0.196569
05136	0.047619	0.019391	0.308642	0.003086	0.0480769	0	0.591549	0.177858	0.030864	19675	0.061008	0.25327	0.22323
05139	0.050596	0.019926	0.303626	0.00828	0.0819672	0.004213	0.735821	0.239356	0.059897	19632.7	0.0353231	0.207171	0.262236
05140	0.133333	0.017414	0.415955	0	0.0724638	0	0.732659	0.235673	0.014601	18584.4	0.142706	0.383755	0.216373
05141	0.333333	0	0.169014	0	0.220588	0.014085	0.8	0.371901	0.042254	18986.8	0.15493	0.201613	0.140496
05142	0.233948	0.016933	0.298577	0	0.0789474	0.013087	0.617695	0.278827	0.016398	18898.7	0.161901	0.193768	0.165823
05145	0.086744	0.022253	0.332863	0	0.171946	0.004793	0.713779	0.275344	0.017761	19183.1	0.0473926	0.234543	0.196046
05146	0	0.064516	0.212121	0.015152	0.0684932	0.030303	0.897959	0.169643	0.030303	16200	0.163265	0.102041	0.232143
05147	0.140831	0.002804	0.224976	0.015419	0.0529801	0.006988	0.713534	0.286794	0.029612	18930.2	0.0423639	0.0312599	0.194565
05148	0.25	0.013183	0.270042	0.004219	0.0652174	0.004219	0.566038	0.231527	0.050633	20547.6	0.075	0.188324	0.211823
05149	0.1875	0.014445	0.274809	0.015267	0.0775194	0	0.666667	0.27072	0.038168	20171.1	0.0675635	0.249185	0.180422
05151	0.140845	0.01061	0.234177	0.00211	0.0421053	0.00211	0.698413	0.197605	0.040084	20188	0.0627063	0.206349	0.213174
05154	0.2	0.025478	0.191781	0.013699	0	0	0.692308	0.274809	0.041096	19562.6	0.180328	0	0.282443
05155	0.333333	0.172414	0.176471	0	0	0.058824	0.5	0.185185	0		0.153846	0.246305	0
05156	0.068966	0.01002	0.268868	0.014151	0.0714286	0.009434	0.527778	0.192308	0.042453	19985.1	0.103896	0.16643	0.197802
05157	0.071429	0.008475	0.310345	0	0.0869565	0	0.681818	0.310526	0.034483	19020.4	0.0526316	0.0909091	0.205263
05161	0.221454	0.049757	0.440728	0.004236	0.0590631	0	0.635883	0.248677	0.071208	19532.8	0.0576922	0.158138	0.212706
05162	0.253333	0.041944	0.442623	0.020036	0.0818182	0.003643	0.666667	0.364461	0.040073	19432	0.127159	0.261905	0.166818
05163	0.142857	0.047619	0.19403	0	0	0	0.5	0.29661	0.059701	17904.3	0.237288	0.0835928	0.20339
05164	0.127273	0.017919	0.347917	0.004376	0.0665188	0	0.632184	0.263515	0.048134	20622	0.113083	0.172455	0.207409
05165	0.133333	0.011858	0.327273	0.027273	0.047619	0.018182	0.75	0.243243	0.054545	18280.3	0.125	0.25	0.140541
05166	0.175676	0.043283	0.413313	0.009288	0.208138	0	0.684211	0.36871	0.024768	17946.8	0.167323	0.13684	0.169842
05167	0	0	0.210526	0	0.125	0	0.9	0.261538	0.078947		0.097561	0.3	0.2
05168	0.146341	0.00753	0.339161	0.003497	0.0508475	0.003497	0.525424	0.192453	0.013986	19462.3	0.119874	0.118644	0.216981
05170	0.091387	0.01883	0.396214	0.005606	0.0978136	0.001177	0.677254	0.356606	0.033138	19501.3	0.122355	0.244483	0.178611
05171	0	0.009901	0.22093	0.011628	0	0.023256	0.647059	0.28481	0.046512	17113	0.0606061	0.235294	0.240506
05172	0.15	0.022013	0.206452	0.019355	0.0645161	0.012903	0.592593	0.308594	0.03871	17761.3	0.125984	0.111111	0.199219
05173	0.035714	0.070175	0.263636	0.004545	0.0697674	0.004545	0.631579	0.282258	0.027273	20038	0.12963	0.263158	0.185484
05174	0.265919	0.01537	0.440649	0.00342	0.0340136	0.006767	0.538189	0.223066	0.040804	19547.3	0.0706105	0.127547	0.235603
05175										19485.2
05176	0.125	0.01145	0.308333	0	0.115702	0.016667	0.645161	0.230769	0	19452.9	0.133333	0.128753	0.215385
05177	0.034483	0.039848	0.39924	0.003802	0.0170068	0.007605	0.746032	0.20892	0.04943	19990	0.0341297	0.190752	0.20892
05178	0.088235	0.041544	0.261224	0.004082	0.0633484	0.008163	0.647059	0.203791	0.028571	19292.8	0.118519	0.156542	0.208531
05179	0.185017	0.041523	0.42427	0.010417	0.210871	0.005258	0.687789	0.382077	0.020885	18421	0.147638	0.274509	0.161925
05180	0.029412	0.044906	0.23858	0	0.0218341	0	0.521739	0.146322	0.033582	19954.9	0.0699433	0.0652054	0.18778
05181	0.047619	0.108031	0.344595	0.006757	0.0272109	0.027027	0.613898	0.26842	0.074324	16149	0.104058	0.159331	0.225127
05183	0.144578	0.009586	0.258462	0.004615	0.107309	0.004615	0.742857	0.252252	0.04	21373	0.0587372	0.257261	0.172072
06001	0	0.05618	0.26087	0	0.0930233	0.065217	0.555556	0.287671	0.065217		0.075	0.110433	0.136986
06003	0.231825	0.04817	0.305529	0.027151	0.110236	0.003994	0.7151	0.295745	0.094817	16890	0.147903	0.157395	0.211074
06004	0.16991	0.105693	0.457385	0.006584	0.199203	0.001682	0.537637	0.291036	0.094447	21879.4	0.138416	0.136877	0.181273
06005	0.142857	0.064244	0.298701	0.012987	0.189873	0.012987	0.75029	0.462704	0.051948	15690.3	0.0384478	0.186738	0.192807
06006	0.126227	0.023751	0.146513	0.009721	0.0342857	0.003571	0.501128	0.196529	0.031458	26728.1	0.0827761	0.125662	0.208049
06007	0.135	0.034793	0.226624	0.009509	0.052	0.000792	0.631902	0.240099	0.081616	23916.7	0.0996241	0.171779	0.171617
06008	0	0	0.214286	0.071429	0	0	0	0.230769	0		0.142857	0	0.230769
06010	0.100108	0.084215	0.273838	0.017343	0.0878939	0.00674	0.547525	0.259847	0.092508	22838.7	0.10553	0.155906	0.189284
06011	0.183575	0.152893	0.524799	0.0064	0.235075	0.002667	0.617737	0.242589	0.115734	21873.3	0.127328	0.162065	0.211585
06012	0.183761	0.341463	0.552518	0.013803	0.30049	0.005372	0.722063	0.413597	0.197804	19800.7	0.103885	0.251909	0.170391
06013	0.078947	0.010386	0.263314	0.005917	0.117117	0.005917	0.607143	0.318868	0.050296	19106	0.093633	0.0714765	0.169811
06014	0.222222	0.024074	0.313673	0.021448	0.132275	0.002681	0.655914	0.289449	0.091153	21096.7	0.110619	0.182627	0.209059
06015	0.090341	0.025097	0.196327	0.019486	0.0810811	0.003647	0.669862	0.287815	0.084175	22016.7	0.0888303	0.165839	0.183541
06016	0.143574	0.011736	0.272708	0.003776	0.121951	0.016599	0.741367	0.237866	0.07553	18666.3	0.0638013	0.221479	0.234938
06017	0	0.020661	0.252632	0.021053	0.0526316	0	0.833333	0.292135	0.094737	19755.6	0.0769231	0.209194	0.174157
06018	0.14311	0.099734	0.412089	0.009845	0.106584	0.001406	0.431755	0.172754	0.065402	27006.7	0.0920403	0.104862	0.162351
06019	0.118463	0.017007	0.271808	0.01401	0.0782609	0.001656	0.633053	0.30072	0.091584	23141.7	0.0927297	0.195425	0.190167
06020	0.121212	0.027627	0.331065	0.010674	0.0875912	0.010674	0.827586	0.251123	0.046334	18747.2	0.0996832	0.22407	0.175544
06021	0.192235	0.014982	0.283563	0.011208	0	0.003486	0.552428	0.297991	0.074617	22280	0.0589121	0.21141	0.174294
06022	0.137932	0.057376	0.219004	0.011117	0.103093	0	0.58646	0.227084	0.069477	20738	0.102119	0.143844	0.220298
06023	0.151261	0.061407	0.308392	0.007078	0.22824	0.011122	0.7	0.341402	0.074823	19072.9	0.148681	0.188335	0.185546
06024	0.083333	0.027027	0.284483	0	0.0892857	0.008621	0.727273	0.271277	0.017241	18757.3	0.1125	0.181789	0.202128
06025	0.186086	0.040145	0.307677	0.023503	0.0646853	0	0.679513	0.273876	0.096719	22817	0.118006	0.245702	0.202915
06026	0.109221	0.052993	0.225927	0.00811	0.084317	0.001702	0.585734	0.281667	0.036298	24619	0.0968815	0.0883013	0.196339
06027	0.158073	0.066581	0.409342	0.008223	0.170662	0.001225	0.581384	0.30377	0.098126	21665	0.125623	0.156965	0.178989
06028	0.15625	0.020595	0.303191	0.015957	0.125	0.005319	0.75	0.343558	0.06383	17886.7	0.125581	0.249479	0.190184
06029	0.207771	0.107357	0.537422	0.008101	0.291994	0.003199	0.665018	0.361186	0.096323	19244.7	0.179164	0.177394	0.189808
06030	0.180448	0.094964	0.42676	0.006039	0.223837	0.000957	0.630059	0.349824	0.100851	20051.5	0.14224	0.181659	0.193895
06031	0.13253	0.024502	0.17636	0.022514	0.0565693	0.001876	0.596491	0.237205	0.069418	23745.8	0.0993031	0.149003	0.17815
06032	0.208204	0.156488	0.635816	0.00953	0.234153	0.002936	0.591633	0.294742	0.118898	23826.7	0.0881106	0.112532	0.181493
06033	0.15795	0.07581	0.36895	0.040815	0.108607	0.00216	0.637009	0.340819	0.115442	20760	0.145849	0.247408	0.180818
06034	0.135659	0.025355	0.281457	0.004925	0.0653907	0.009639	0.573168	0.289853	0.081463	23859.1	0.0947551	0.12478	0.164467
06036	0.125	0.082011	0.27439	0	0.030303	0	0.682927	0.188811	0.079268	21762.7	0.141509	0.121951	0.153846
06037	0	0.031359	0.185484	0.008065	0	0.008065	0.588235	0.23445	0.072581	20815.5	0.10596	0.205892	0.181818
06038	0.101621	0.105827	0.292681	0.006058	0.0634557	0.003205	0.455136	0.237988	0.049553	25208.6	0.0887994	0.0863574	0.181139
06039	0.086207	0.020307	0.229917	0.022161	0.0140449	0	0.571429	0.226406	0.099723	23145.9	0.101124	0.163311	0.213975
06041	0.181818	0.049096	0.300546	0.005464	0.0833333	0.005464	0.69697	0.288079	0.081967	18982.8	0.0940594	0.151515	0.162252
06042	0.073035	0.027523	0.272037	0.022608	0.215909	0.015387	0.537101	0.314563	0.091	19581.9	0.0686424	0.186245	0.177701
06043	0.098331	0.021016	0.202972	0.020941	0.0453258	0.008348	0.69098	0.297828	0.070473	21574.8	0.106303	0.229885	0.183556
06044	0.138593	0.04277	0.27258	0.009128	0.0631645	0.000944	0.480822	0.210041	0.068301	25825.6	0.109075	0.109581	0.172742
06046	0.096917	0.022261	0.198139	0.010364	0.0512821	0.000792	0.53172	0.280935	0.062801	24943.3	0.0870573	0.156042	0.176004
06047	0.142857	0.030612	0.340909	0.022727	0.1875	0.022727	0.666667	0.356164	0.090909		0.133333	0.499215	0.109589
06048	0.091376	0.026419	0.307797	0.012529	0.108251	0.002922	0.646667	0.319185	0.077281	21918.4	0.0673384	0.211778	0.180339
06049	0.125	0.024194	0.491525	0.016949	0.163934	0	0.647059	0.313725	0.101695	18963.9	0.119403	0.118155	0.156863
06050	0.230389	0.030977	0.243159	0	0.0176211	0	0.599164	0.264431	0.105035	19848	0.0733056	0.16767	0.164644
06054	0.180328	0.086953	0.330584	0.041244	0.105365	0.001269	0.753668	0.332521	0.146574	19049	0.147929	0.25115	0.179742
06055	0.188679	0.021583	0.222222	0	0.0735294	0.015873	0.657534	0.371681	0.015873	21674.4	0.0857143	0.26199	0.150442
06057	0.15706	0.02622	0.373557	0.011176	0.140021	0.006307	0.741265	0.374593	0.11996	19667.4	0.104932	0.220955	0.156995
06058	0.111111	0.040717	0.256506	0.022305	0.037037	0.007435	0.731343	0.262582	0.055762	18648.1	0.0863787	0.149254	0.183807
06059	0.137681	0.110128	0.3125	0.004032	0.100971	0.001008	0.552511	0.196417	0.076613	26388.7	0.0974335	0.132453	0.196372
06060	0.128	0.03208	0.182864	0.017903	0.0510204	0	0.473373	0.178634	0.042199	27638	0.0844749	0.0828756	0.153343
06061	0.166667	0.018868	0.288462	0	0.1	0.038462	0.7	0.344828	0.076923		0.0769231	0.4	0.137931
06062	0.190476	0.042254	0.298913	0.005435	0.224719	0.016304	0.777778	0.432056	0.048913	16835.8	0.153226	0	0.184669
06064	0.139918	0.036207	0.275883	0.017359	0.0619195	0.00248	0.535533	0.241853	0.075635	24591.3	0.0893884	0.170065	0.192601
06065	0.122475	0.034828	0.21488	0.013988	0.0453269	0.001198	0.489756	0.237416	0.051081	26672	0.0855235	0.1351	0.187147
06066	0.1	0.038315	0.312874	0.011976	0.0807927	0	0.618098	0.247451	0.05988	21997	0.111241	0.203306	0.172318
06067	0.219512	0.069248	0.273616	0.006515	0.0666667	0.004886	0.564635	0.339719	0.076547	23627.3	0.109946	0.165426	0.180561
06068	0.130435	0.069767	0.306818	0	0.0558659	0	0.564103	0.252525	0.045455	22529.4	0.108247	0.255814	0.195286
06069	0.184769	0.105409	0.479691	0.016299	0.148729	0.002096	0.61792	0.318766	0.106533	20623.1	0.146873	0.22281	0.161139
06070	0.25	0.063059	0.368876	0.014344	0.0912281	0.003586	0.758621	0.290445	0.075305	18464.8	0.173902	0.189687	0.160881
06071	0.189189	0.040625	0.37224	0.009464	0.15625	0.018927	0.721311	0.387337	0.041009	18545.9	0.118881	0.229508	0.165736
06072	0.230769	0.015464	0.098765	0.037037	0	0.074074	0.578947	0.365269	0.160494		0.0574713	0.105263	0.137725
06073	0.218203	0.072747	0.574009	0.005087	0.151762	0.019253	0.684376	0.295352	0.137828	19643	0.035319	0.170533	0.244222
06074	0.136986	0.012938	0.238754	0.017301	0.114035	0.00519	0.782178	0.371845	0.105536	18764.8	0.10929	0.257426	0.153398
06075	0.105455	0.021938	0.235231	0.012889	0.0750799	0.001074	0.544463	0.21725	0.059613	22455.3	0.0966443	0.126289	0.198243
06077	0.16	0.022568	0.273504	0.013675	0.0505226	0.008547	0.634783	0.29708	0.082051	19538	0.121711	0.156594	0.179255
06078	0.15	0.036066	0.19403	0.014925	0.111111	0.007463	0.8125	0.230088	0.126866	19374	0.111111	0.28125	0.243363
06079	0.151522	0.056276	0.434548	0.004149	0.144548	0.001191	0.586499	0.290078	0.091207	22156	0.140354	0.140267	0.189077
06081	0.2	0.025316	0.095238	0.02381	0.0625	0.02381	0.6	0.305556	0.02381	19948	0.0675676	0.0666667	0.159722
06083	0.165886	0.134639	0.426383	0.005346	0.232605	0.002216	0.684377	0.325879	0.116678	20400	0.144714	0.19795	0.192335
06084	0.149003	0.058466	0.31327	0.005954	0.103565	0.00126	0.511683	0.280082	0.055772	24825.8	0.11492	0.12231	0.162199
06085	0.14205	0.069023	0.378398	0.010761	0.0601794	0.003024	0.511881	0.233125	0.080405	24866.7	0.108061	0.121151	0.186188
06086	0.066667	0.033585	0.271942	0	0.26087	0.066187	0.6	0.425969	0.117666	16676.9	0.178606	0.150363	0.245395
06088	0.205717	0.133884	0.528936	0.013579	0.352805	0.003605	0.591339	0.322208	0.120786	19343.6	0.160837	0.16385	0.174181
06089	0.118184	0.130396	0.25203	0.012847	0.0334821	0.004535	0.393691	0.206405	0.036316	28722.3	0.0998623	0.0592674	0.188205
06090	0.137712	0.046879	0.362097	0.011132	0.0570175	0	0.629345	0.233707	0.092145	22683	0.11128	0.188315	0.179302
06091	0.128788	0.038256	0.297872	0.009574	0.0640342	0.009574	0.677725	0.28676	0.093617	21726.5	0.1	0.189616	0.159791
06092	0.087912	0.025395	0.297408	0.01447	0.0880503	0.003187	0.651613	0.282652	0.091642	22962.7	0.104522	0.193509	0.163672
06094	0.093195	0.018803	0.295486	0.007714	0.101655	0.002571	0.647895	0.237931	0.151702	19113.3	0.0560237	0.189495	0.212885
06095	0.137295	0.042632	0.312363	0.007143	0.0932785	0.001099	0.548747	0.257503	0.05989	23005	0.125035	0.160167	0.163314
06096	0.166667	0.009901	0.145833	0	0.104167	0.0625	0.9	0.340426	0.125		0.121951	0.200083	0.159574
06097	0.086957	0.064189	0.204724	0.015748	0.0601504	0	0.848485	0.305677	0.031496	21518.7	0.109589	0.211975	0.213974
06098	0.1	0.007634	0.310345	0	0	0	0.428571	0.215686	0.068966	20840	0.102941	0.0955546	0.235294
06099	0.124762	0.042996	0.475244	0.018236	0.245796	0.005225	0.731214	0.395666	0.079526	18678	0.120971	0.237855	0.140212
06103	0.127397	0.031506	0.37022	0.007453	0.148477	0.002484	0.652281	0.372754	0.078311	19490	0.12357	0.221787	0.150451
06104	0.168529	0.166209	0.461787	0.006168	0.187115	0.001026	0.629865	0.298785	0.119647	23058	0.117506	0.166469	0.194616
06105	0.105263	0.080835	0.189716	0.020726	0.0331073	0.000782	0.367011	0.158298	0.036369	30696	0.102376	0.0636646	0.177385
06106	0.313886	0.026124	0.3414	0.04448	0.177866	0.008144	0.80079	0.368498	0.089103	18639	0.156361	0.296249	0.189911
06108	0.143144	0.039617	0.328613	0.009307	0.057053	0.002868	0.558314	0.282961	0.059528	24116.1	0.0889088	0.155909	0.186641
06109	0.166667	0.031915	0.408163	0.012755	0.12766	0.007653	0.60241	0.272859	0.102041	21323	0.117778	0.253005	0.148041
06110	0.25	0.076271	0.237288	0.016949	0	0.033898	0.727273	0.285714	0.067797	19344	0.0615385	0.181818	0.163265
06112	0.125523	0.075561	0.243159	0.01306	0.0435594	0.002488	0.420253	0.172814	0.045398	28053.7	0.102747	0.121491	0.162568
06113	0.1375	0.063253	0.26297	0.012522	0.0891473	0.003578	0.648276	0.232443	0.100179	23731.7	0.122857	0.15167	0.206726
06114	0.175031	0.0751	0.520014	0.016176	0.131698	0.003191	0.61076	0.340008	0.102743	20009.3	0.107127	0.20064	0.167786
06115	0	0.042105	0.183673	0.020408	0	0	0.5	0.390244	0.020408		0.0606061	0.488038	0.109756
06116	0.16637	0.047448	0.297719	0.017073	0.0333333	0	0.683172	0.321828	0.08409	18810	0.158251	0.211084	0.202726
06117	0.095238	0.027641	0.165803	0.018135	0.0759494	0.010363	0.474138	0.259358	0.054404	23721.2	0.0912409	0.172414	0.17246
06118	0.144402	0.035811	0.247315	0.015574	0.0550181	0.001869	0.592442	0.265581	0.063663	22251.3	0.0979892	0.143747	0.206523
06119	0.142857	0.016393	0.193548	0	0.25	0.016129	0.666667	0.237624	0.064516		0.0188679	0.333333	0.188119
06120	0.12	0.014818	0.484656	0.006209	0.148294	0.006209	0.626718	0.261896	0.070853	21069.4	0.0428566	0.170922	0.196455
06121	0.107356	0.216284	0.568732	0.012315	0.144192	0.001322	0.804113	0.311238	0.081093	22731.5	0.0923739	0.197749	0.232481
06122	0.096186	0.043159	0.264165	0.01364	0.0550929	0.001966	0.514067	0.258357	0.060611	25417.3	0.0859069	0.154485	0.175119
06123	0.165983	0.042151	0.431569	0.006674	0.129414	0.001316	0.544469	0.279992	0.096783	22190.6	0.11135	0.147956	0.187658
06126	0.151334	0.034102	0.457232	0.0142	0.130326	0.002741	0.623953	0.317718	0.093646	21333.1	0.0934657	0.228337	0.182615
06127	0.168803	0.025882	0.286352	0.002833	0.142653	0.002852	0.712426	0.254147	0.034118	20157.2	0.101666	0.176236	0.218127
06128	0.109524	0.079108	0.279216	0.012596	0.0596491	0	0.461279	0.217825	0.061582	27224.4	0.0959837	0.0976431	0.199334
06129	0.235294	0.039096	0.409032	0.020147	0.2	0	0.780286	0.276671	0.040293	20350.8	0.0923533	0.132145	0.217842
06130	0.15942	0.03645	0.320027	0.017591	0.0981341	0.002706	0.592896	0.225422	0.076455	22128	0.111774	0.158503	0.194316
06132	0.25	0.071631	0.372881	0	0.228814	0.029661	0.606061	0.318969	0.055085	13754.3	0.287234	0.12153	0.195501
06133	0	0.014286	0.307692	0	0.244444	0	0.6	0.306452	0.051282		0.0714286	0	0.177419
06134	0.143978	0.046876	0.254724	0.008751	0.0368664	0.004624	0.756665	0.337551	0.080847	18901.3	0.127722	0.282278	0.197688
06135	0.222222	0.040404	0.357895	0.031579	0.108696	0.010526	0.888889	0.28	0.094737	16549	0.142857	0.167161	0.2
06136	0.196078	0.048652	0.30237	0.014094	0.160772	0.007687	0.662379	0.325377	0.087124	20510	0.0997552	0.180064	0.184626
06137	0.086215	0.059671	0.234674	0.012317	0.0338681	0.001822	0.508446	0.243357	0.058743	24237.3	0.112516	0.0876121	0.198079
06138	0.100032	0.111797	0.521816	0.001462	0.108219	0.002655	0.675113	0.272428	0.09892	22163.5	0.148115	0.130341	0.230246
06140	0.107451	0.053816	0.176172	0.025081	0.0350343	0.000813	0.583777	0.255485	0.061834	24400.5	0.0894802	0.159938	0.210691
06141	0.2	0.02907	0.307143	0.035714	0.0384615	0	0.709677	0.268482	0.071429	20071.5	0.149701	0.321705	0.167315
06142	0.166667	0.034602	0.307692	0.015385	0.111111	0.023077	0.724138	0.307692	0.123077	20483.3	0.0738255	0.172414	0.167421
06143	0.166667	0.022345	0.267176	0.015267	0.174242	0	0.745098	0.326707	0.087786	19141.2	0.16443	0.156673	0.183987
06144	0.199623	0.038328	0.299962	0.027625	0.106195	0.022727	0.656109	0.353817	0.096024	19049.6	0.0902171	0.312576	0.176432
06146	0.111111	0.018519	0.377049	0.016393	0.0833333	0	0.714286	0.318966	0.131148	21597.8	0.0666667	0.238095	0.0948276
06147	0.118467	0.045254	0.291531	0.013572	0.0842511	0.0038	0.546436	0.273014	0.090119	23049.5	0.0957722	0.146856	0.183162
06148	0.108434	0.082353	0.269695	0.009201	0.0634006	0.0023	0.552561	0.215956	0.046578	25092.7	0.122159	0.118598	0.191926
06149	0.174713	0.046954	0.365734	0.02144	0.109671	0.000706	0.690317	0.324175	0.102598	20587.6	0.109118	0.221474	0.178778
06150	0.12974	0.098073	0.303838	0.01251	0.0952024	0	0.538728	0.263898	0.075135	28458.8	0.079352	0.161323	0.190424
06151	0.076923	0.042383	0.20398	0.024876	0.0492228	0.004975	0.682353	0.276946	0.104478	20305	0.101695	0.247083	0.178144
06152	0.161248	0.110787	0.547963	0.011645	0.144221	0.000715	0.430285	0.199423	0.075484	24986	0.123127	0.11725	0.15182
06153	0.06383	0.03066	0.376263	0.005051	0.0897436	0.005051	0.721519	0.233129	0.04798	19436	0.0946292	0.189873	0.171779
06154	0.26087	0.01996	0.328704	0.009259	0.120603	0	0.75	0.298156	0.050926	17446.7	0.211111	0.0939545	0.166858
06155	0.142272	0.125772	0.453254	0.014434	0.171797	0.00423	0.658319	0.34895	0.129378	19688	0.16357	0.207514	0.170093
06157	0.166306	0.091189	0.391341	0.008942	0.156052	0.000941	0.531078	0.274172	0.093593	22288	0.121228	0.148104	0.174924
06158	0.125	0.026359	0.389058	0.018237	0.140127	0	0.742867	0.301629	0.103343	18862	0.148978	0.241616	0.188683
06159	0.132653	0.097418	0.419975	0.007368	0.244898	0.004093	0.570025	0.28191	0.080639	23490	0.129638	0.117936	0.18666
06160	0.2	0.029851	0.45	0	0.097561	0.025	0.5	0.457627	0.05		0.08	0	0.20339
06161	0.157934	0.064248	0.362429	0.007776	0.0863427	0.001669	0.51667	0.222306	0.092388	24181.7	0.120009	0.117513	0.199922
06163	0.10101	0.076088	0.404886	0.01119	0.232487	0.005086	0.756149	0.320619	0.045778	18676	0.11197	0.220135	0.149612
07001	0.043478	0.020779	0.096386	0.006024	0.0588235	0.006024	0.641026	0.359736	0.018072	20914	0.145729	0.358974	0.171617
07002	0.03125	0.028883	0.219828	0.008621	0.0425532	0.017241	0.488889	0.201013	0.038793	20296.1	0.126843	0.111346	0.186123
07003	0.222222	0.025	0.266667	0	0.2	0	0.647059	0.307692	0.026667	18855.3	0.226667	0.235294	0.184615
07005	0.180723	0.044817	0.271074	0.009917	0.133111	0.009917	0.604651	0.256929	0.031405	20509.3	0.119938	0.193808	0.194212
07006	0.111111	0.025	0.275862	0.022989	0.183908	0.045977	0.882353	0.419847	0	14818.9	0.12069	0.233824	0.160305
07007	0.085437	0.008716	0.286325	0.015731	0.115942	0.019347	0.69328	0.344773	0.046199	18288	0.0798826	0.219697	0.175928
07008	0.069767	0.009596	0.242215	0.017301	0.0423729	0.00173	0.564626	0.22063	0.032872	21668	0.103356	0.197279	0.187202
07009	0.138462	0.018692	0.404097	0.01676	0.110701	0.001862	0.816	0.46336	0.037244	19044.8	0.167774	0.344157	0.231116
07010	0.185467	0.080588	0.543826	0.013557	0.193002	0.010277	0.69957	0.377573	0.036162	18191.5	0.216176	0.324986	0.145044
07012	0.130435	0	0.261628	0.005814	0.0613497	0.005814	0.911765	0.439739	0.023256	16397	0.192771	0.53012	0.114007
07013	0.094595	0.00571	0.249448	0.015453	0.0217391	0.002208	0.669492	0.262394	0.039735	20361.4	0.103627	0.313559	0.182588
07015	0.173343	0.003893	0.274142	0.029031	0.05	0	0.596453	0.267031	0.039058	20107.8	0.123213	0.229978	0.189647
07016	0.086957	0.026961	0.297436	0.010256	0.101523	0	0.702703	0.267516	0.035897	17595	0.163934	0.297001	0.187898
07017	0.065702	0.024377	0.208802	0.006258	0.0461538	0	0.620684	0.281926	0.034353	20870.4	0.14566	0.229504	0.179489
07019	0.218027	0.067943	0.548847	0.00921	0.205357	0.008185	0.665848	0.376478	0.033278	17581.3	0.229215	0.24179	0.184556
07020	0.058475	0.033754	0.218166	0.02233	0.0842105	0.005416	0.679317	0.30007	0.03883	19965.7	0.11786	0.321067	0.171959
07022	0.061538	0.019266	0.286682	0.022573	0.0341686	0.006772	0.588235	0.273308	0.031603	19745.2	0.102888	0.235438	0.15198
07023	0.045455	0.029178	0.286486	0	0.0546448	0.005405	0.823529	0.184818	0.048649	20021.5	0.132184	0.176134	0.19802
07024	0.15	0.054628	0.208861	0	0.0322581	0	0.754717	0.255474	0.015823	19424	0.183824	0.264151	0.195255
07025	0.2	0.028708	0.153846	0	0.20202	0.019231	0.705882	0.337209	0.019231	17492.1	0.242424	0.411912	0.156977
07026	0.142857	0	0.198347	0.008264	0.123077	0.033058	0.8125	0.464568	0.024793	14576.1	0.134615	0.124857	0.217766
07027	0.155439	0.032437	0.307225	0.010911	0.115543	0	0.640435	0.39395	0.023298	20065.2	0.0990403	0.257104	0.148766
07028	0.035714	0.039014	0.266376	0.004367	0.0444444	0.0131	0.820513	0.25974	0.026201	18168	0.181818	0.230769	0.174026
07029	0.115385	0.058298	0.308943	0.01626	0.113636	0.056911	0.875	0.22166	0.04878	14968	0.199929	0.191674	0.252589
07031	0.222222	0.044643	0.358491	0.010782	0.0810056	0.002695	0.607143	0.226568	0.026954	17674	0.187431	0.178614	0.156797
07032	0	0.005587	0.307692	0.025641	0	0.025641	0.7	0.21374	0.076923	19565.8	0.138298	0.199126	0.267176
07033	0.142857	0.047619	0.26	0	0.0520833	0	0.8	0.259036	0.01	17243	0.137931	0.299107	0.186747
07034	0.153846	0.055319	0.22549	0.019608	0.0454545	0.019608	0.541667	0.222857	0.029412	21776	0.137615	0.125	0.205714
07035	0.061307	0.026371	0.227919	0.011206	0.0427046	0.028485	0.725995	0.374539	0.032994	17601.3	0.0895054	0.35729	0.181414
07036	0.03168	0.027984	0.067973	0.00639	0	0.013654	0.591751	0.265393	0.013065	21926.1	0.0435175	0.242326	0.125753
07037	0.1	0.012195	0.25	0.011905	0.35	0.035714	0.769231	0.389706	0.047619	15017	0.0735294	0.230769	0.147059
07039	0.2	0.032922	0.174312	0	0	0	0.6	0.378238	0.009174	17206.1	0.102564	0.15	0.129534
07040	0	0.028096	0.22407	0	0.0373134	0.007873	0.484733	0.405512	0.014101	19067.3	0.120569	0.300235	0.175449
07041	0.125926	0.015396	0.288776	0.010204	0.106405	0.004082	0.684709	0.292178	0.032653	21094.7	0.105559	0.328921	0.166379
07042	0.124668	0.098053	0.410138	0.026662	0.100196	0.003292	0.653918	0.358711	0.05925	18073.3	0.184396	0.310166	0.171974
07044	0.071429	0.018939	0.18	0.03	0	0	0.913043	0.225434	0.03	19493	0.102362	0.478261	0.254335
07045	0.125054	0.02225	0.324408	0	0.143541	0.004915	0.574081	0.524633	0.032137	18222	0.123113	0.163551	0.141482
07048	0.188552	0.003352	0.300281	0.012285	0.0628931	0.013156	0.797939	0.350458	0.018683	16787.7	0.142467	0.358062	0.212091
07050	0.111111	0.059083	0.329513	0.020057	0.0595611	0.002865	0.771952	0.384128	0.034384	17583.9	0.228901	0.186343	0.157085
07051	0.116673	0.060897	0.288508	0.016887	0.0677966	0	0.680539	0.325858	0.029938	19808.1	0.106921	0.295294	0.202395
07052	0.085714	0.027287	0.213178	0.011628	0.059761	0.007752	0.639344	0.208054	0.027132	19109.5	0.116667	0.229199	0.219239
07053	0.060617	0.043081	0.270841	0	0.138655	0	0.723289	0.344191	0.02915	19892	0.17056	0.169942	0.199535
07054	0	0.022679	0.291732	0.015518	0.136364	0.024395	0.667433	0.390126	0.024124	19109.5	0.192848	0.185266	0.179363
07055	0.132612	0.013193	0.307408	0.010984	0.0866845	0	0.574108	0.299342	0.02115	20889.3	0.0924923	0.24318	0.18747
07056	0.056604	0.0044	0.200581	0.014535	0.0428571	0	0.630435	0.230897	0.026163	20634.5	0.0626506	0.228261	0.215947
07058	0.12963	0.047738	0.261851	0.004515	0.0689655	0.009029	0.721583	0.356934	0.024831	18773.3	0.155648	0.21502	0.168647
07059	0.071429	0.038462	0.195652	0.021739	0	0.01087	0.363636	0.263804	0.021739	21684.2	0.110092	0.0909091	0.141104
07060	0.058824	0.008734	0.227723	0.019802	0	0.009901	0.625	0.282353	0.019802	19237.5	0.122449	0.332051	0.229412
07061	0.045467	0.030281	0.283933	0	0.0526316	0	0.763891	0.303862	0.009846	19699.5	0.135397	0.175058	0.213641
07063	0.173913	0.005236	0.307692	0.006993	0.0694444	0.006993	0.761905	0.312253	0.034965	17986.7	0.136842	0.332714	0.189723
07064	0.099185	0.00659	0.395657	0.004772	0.151431	0.005568	0.652136	0.440619	0.019909	19429.4	0.112643	0.285123	0.168994
07065	0.050034	0.015254	0.225785	0.008137	0.0991736	0.024131	0.654904	0.356427	0	18464	0.139297	0.207755	0.183275
07066	0.10812	0.015361	0.254314	0.006087	0.0631659	0.003196	0.574653	0.272042	0.018547	21806.7	0.0874134	0.236243	0.214441
07067	0.0625	0.01476	0.160377	0	0.0471698	0	0.606061	0.193069	0.028302	21361.2	0.0469799	0.363259	0.222772
07068	0.171429	0.008726	0.170543	0	0.0972763	0	0.653846	0.362613	0.031008	17771	0.121339	0.25027	0.166667
07069	0.078947	0.01059	0.257732	0.017182	0.0862069	0.010309	0.728814	0.32998	0.020619	18125.6	0.133117	0.305085	0.179074
07070	0.078385	0.017429	0.189215	0.007082	0.0487541	0.002207	0.614638	0.318725	0.024121	21933	0.0863196	0.24412	0.168696
07071	0.139535	0	0.284182	0	0.147368	0.005362	0.724138	0.405348	0.021448	18048.5	0.0641399	0.189365	0.165679
07072	0.084207	0.005446	0.231702	0.005321	0.0389972	0.001423	0.517337	0.260611	0.013584	23054.4	0.0622483	0.096592	0.203183
07073	0.033204	0.009681	0.240639	0	0.126016	0.012368	0.823679	0.361698	0.039249	19002.5	0.0878918	0.409883	0.144544
07074	0	0.051095	0.15	0	0.0833333	0.033333	0.846154	0.28972	0	21021.4	0.0517241	0.0769231	0.224299
07076	0.158537	0.025911	0.397426	0.013677	0.0851761	0.004023	0.626298	0.28064	0.033789	20421.7	0.130381	0.269804	0.189446
07077	0.133333	0.03629	0.264151	0.018868	0.141414	0	0.666667	0.24581	0.037736	18511.9	0.122642	0.189801	0.167598
07078	0.15625	0.025757	0.284792	0.008608	0.0827338	0.000717	0.646656	0.290452	0.015065	21502.7	0.115502	0.296451	0.156904
07079	0.127809	0.022076	0.201094	0.003747	0.082	0.032333	0.82463	0.3285	0.025207	16901.3	0.109481	0.274718	0.19009
07080	0.105263	0.023729	0.291045	0.014925	0	0.014925	0.8	0.334746	0.029851	18012	0.151079	0.200623	0.152542
07084	0.081967	0.009717	0.178313	0.016867	0.0246914	0.00241	0.534603	0.272178	0.026506	19952.9	0.116376	0.196504	0.160593
07085	0.060606	0.013491	0.186312	0.015209	0.0963855	0.057034	0.923077	0.540305	0.022814	15737.3	0.105263	0.308056	0.139434
07086	0.111111	0.013245	0.281337	0.008357	0.0289855	0.005571	0.61039	0.244168	0.02507	19170	0.0947137	0.221001	0.18818
07087	0.083333	0.012225	0.190217	0.01087	0.0571429	0.005435	0.766667	0.271341	0.016304	19111.4	0.163842	0.3	0.170732
07089	0.11	0.007264	0.31918	0.005857	0.015456	0.001464	0.502959	0.201337	0.014641	21866.5	0.0665138	0.236566	0.194653
07090	0.111279	0.015243	0.388629	0.018794	0.136882	0	0.613193	0.347692	0.028473	19595	0.125827	0.275833	0.138631
07091	0.045455	0.009059	0.255474	0	0.0699301	0	0.463415	0.180991	0.021898	21701.5	0.115854	0.121835	0.212775
07092	0.333333	0	0.25	0	0	0	0.857143	0.485714	0		0.0952381	0.142101	0.228571
07093	0	0.025362	0.207692	0.015385	0.0362319	0.015385	0.666667	0.229358	0.030769	14622	0.1	0.190625	0.284404
07094	0.181818	0.041176	0.194444	0	0	0	0.642857	0.302326	0.041667	17458.6	0.1	0.285714	0.170543
07095	0.074074	0.015419	0.232673	0.019802	0.0492611	0.014851	0.717391	0.368116	0.019802	16513.3	0.148936	0.369522	0.162319
07096	0.190586	0.085031	0.196362	0.021285	0.170103	0.032822	0.766819	0.354354	0.030687	16489.7	0.110284	0.211135	0.160036
07097	0.075209	0.015458	0.288295	0.014699	0	0	0.536239	0.237322	0.022194	20512	0.0802148	0.219829	0.228477
07098	0.208333	0.054348	0.27907	0.046512	0.111111	0.046512	0.377358	0.444444	0.116279		0.105263	0	0.208333
07099	0.146341	0.0432	0.118081	0.01476	0.018797	0	0.538462	0.20625	0.04797	19936.7	0.157895	0.13475	0.214583
07100	0.28	0.045652	0.277228	0.00495	0.075	0.014851	0.6875	0.299213	0.039604	18700.8	0.168675	0.125	0.167979
07101	0.148148	0.053952	0.24821	0.01432	0.0362319	0	0.731136	0.267793	0.02148	18864.7	0.238603	0.155514	0.160111
07102	0.131143	0.018278	0.349022	0.001366	0.10414	0	0.525006	0.273864	0.017374	21751.3	0.093683	0.186817	0.193706
07103	0.090909	0	0.203125	0.046875	0.0555556	0.03125	0.666667	0.451327	0.0625	17708	0.125	0.223158	0.168142
07104	0	0.042553	0.235294	0	0	0.058824	0.833333	0.416667	0.019608		0.117647	0.332447	0.142857
07105	0.166667	0	0.192308	0	0.185185	0.019231	0.75	0.44186	0		0.14	0.251618	0.162791
07107	0.205479	0.016777	0.274476	0.003497	0.148601	0.008741	0.564356	0.314042	0.022727	19177.5	0.198701	0.267548	0.187198
07108	0.333333	0.007194	0.058824	0	0.16	0.019608	1	0.311828	0.039216	18332.5	0.0882353	0.447086	0.0860215
07109	0.105263	0.039739	0.193548	0	0.0324675	0	0.518519	0.284079	0.019355	18051.3	0.225395	0.148187	0.179009
07110	0.23435	0.044734	0.459151	0.010133	0.216837	0.00512	0.760324	0.425338	0.030543	17781.3	0.259466	0.247924	0.170088
07111	0.181818	0.081395	0.16092	0	0.117647	0.011494	0.833333	0.275168	0.034483	19429.3	0.12987	0.166667	0.208054
07112	0.25	0.034483	0.15	0.008333	0	0.016667	0.708333	0.256158	0.066667	17367.8	0.133929	0.249042	0.17734
07113	0.1875	0.083211	0.217742	0	0.0434783	0.008065	0.655135	0.1803	0.032258	18076.8	0.347312	0.138858	0.2399
07114	0.071429	0.048544	0.292929	0.010101	0.0485437	0.010101	0.8125	0.387879	0.030303	16753.9	0.0985915	0.249152	0.127273
07115	0.120779	0.024424	0.222196	0	0.08	0.009517	0.55549	0.309419	0.006361	21150.5	0.148349	0.134525	0.17951
07116	0.248667	0.039307	0.496528	0.011065	0.146978	0.004111	0.785245	0.452736	0.04549	17117	0.252475	0.306546	0.141397
07117	0.09511	0.043099	0.278093	0.003069	0.0622363	0.005492	0.700722	0.313897	0.035942	19476	0.140444	0.217619	0.191314
07118	0.111111	0.112676	0.202703	0	0	0	0.4	0.304348	0.081081	15461.9	0.12963	0.198333	0.217391
07119	0	0.003391	0.417381	0.008728	0	0.043515	0.750075	0.353062	0.008728	15420	0.0388203	0.251233	0.201292
07122	0.150538	0.019942	0.308756	0.009217	0.075	0.001536	0.674786	0.297396	0.026114	20197.2	0.109844	0.145393	0.172413
07126	0.0821	0.046358	0.246181	0.008341	0.0742972	0.002021	0.680952	0.267971	0.024741	19263.8	0.145788	0.226942	0.200431
07127	0.248546	0.020805	0.4838	0.007328	0.219697	0.003891	0.75628	0.488361	0.027943	16622.8	0.167735	0.364316	0.135887
07128	0.052632	0.005137	0.297322	0.005955	0.181287	0.029563	0.777778	0.400199	0.017865	17136.7	0.134723	0.25944	0.120716
07129	0.106061	0.019483	0.415344	0.006173	0.215859	0.001764	0.798883	0.454499	0.017637	17374.2	0.124863	0.340782	0.127097
07131	0.153237	0.046036	0.243312	0.012794	0.0493827	0.012402	0.547634	0.228704	0.038144	19804	0.0938281	0.165896	0.254531
07132	0.256626	0.069674	0.506866	0.010411	0.212737	0.004353	0.715696	0.369679	0.047682	16566.7	0.229742	0.266751	0.201086
07133	0.153846	0.008403	0.296703	0.010989	0	0	0.615385	0.224359	0.076923	19811	0.172131	0.115202	0.237179
07134	0.228898	0.065065	0.373425	0.010177	0.106383	0.013064	0.677016	0.337544	0.018804	18521.9	0.153643	0.173239	0.16887
07138	0.09375	0.012363	0.282561	0.009934	0.0710322	0	0.681592	0.295611	0.02649	20079	0.142239	0.233753	0.186789
07139	0	0.053571	0.242424	0	0.153846	0.015152	0.6	0.386139	0	18140	0.26087	0	0.138614
07140	0.102041	0.008805	0.196141	0.016077	0.0161812	0.012862	0.675325	0.364273	0.016077	20079	0.104326	0.311714	0.21366
07141	0.071429	0.038627	0.28	0.02	0	0.03	0.647059	0.163636	0.01	18931	0.203883	0.117647	0.260606
07142	0.252632	0.018606	0.186742	0.006207	0.115646	0.035089	0.605382	0.264583	0.006368	20888.7	0.0646556	0.104057	0.220179
07143	0.104167	0.01715	0.152648	0.012461	0.0490196	0	0.675676	0.292388	0.021807	21536	0.0971429	0.28399	0.181661
07145	0.128571	0.026957	0.28629	0.006048	0.0590631	0	0.690909	0.208531	0.030242	19828.3	0.132988	0.190894	0.170616
07146	0.147022	0.015356	0.201609	0.007261	0.0798479	0.00392	0.60073	0.227348	0.022523	22079.3	0.127895	0.23176	0.200962
07147	0.15555	0.091147	0.25573	0.015926	0.0387597	0.038743	0.696756	0.263678	0.047162	13577.3	0.339116	0.0502192	0.21403
07148	0.222222	0.027778	0.210526	0.013158	0	0.039474	0.5	0.243902	0.052632	15662.7	0.2	0.2	0.300813
07150	0.028571	0.012048	0.188811	0.003497	0.0511945	0.017483	0.686275	0.424742	0.01049	19951.4	0.13308	0.254924	0.121649
07151	0.166667	0.003788	0.211009	0.027523	0.047619	0	0.714286	0.317204	0.027523	15282.4	0.0776699	0.238095	0.215054
07152	0.057398	0.011096	0.31052	0.009469	0.1	0.006113	0.704808	0.274083	0.028873	20499.6	0.0985208	0.353072	0.186916
07153	0.176676	0.003787	0.183513	0	0.137681	0.043581	0.732214	0.42651	0.04622	16364	0.32569	0.177676	0.147087
07155	0.113924	0.009917	0.17636	0.003752	0.0474383	0.001876	0.646465	0.25	0.013133	21397.3	0.114447	0.222017	0.162134
07156	0.096761	0.01682	0.313597	0.015481	0.0855107	0.011975	0.750275	0.339906	0.037563	18036	0.17321	0.258458	0.157647
07157	0.15513	0.009699	0.438806	0.016846	0.0373002	0.007353	0.637569	0.32177	0.032565	20541	0.129416	0.279377	0.193395
07158	0	0	0.169811	0	0.204082	0.018868	0.75	0.390805	0.037736	19360.5	0.0833333	0	0.218391
07159	0.028538	0.019741	0.29357	0.008067	0.0861423	0.003865	0.633037	0.210707	0.035618	20852	0.148881	0.221319	0.202015
07161	0.105522	0.041632	0.311855	0.026409	0.168	0.007941	0.63432	0.356859	0.069981	17066.2	0.149039	0.227294	0.173233
07162	0.090909	0.031359	0.250996	0.011952	0.08	0.007968	0.659091	0.278539	0.031873	20228.5	0.159851	0.204546	0.187215
07163	0.2	0.02381	0.214286	0	0.106383	0.02381	0.909091	0.205882	0.071429		0.146341	0.0908521	0.191176
07165	0.234375	0.018519	0.177083	0	0	0.041667	0.816514	0.381797	0.010417	17709.5	0.0918367	0.31053	0.14546
07166	0.066667	0.05814	0.276786	0.017857	0.0434783	0.017857	0.833333	0.5	0.080357	13878.7	0.149533	0.333333	0.140777
07167	0.125	0.021349	0.321101	0.009174	0.0707547	0.009174	0.671053	0.319864	0.027523	19216	0.126214	0.170931	0.175134
07168	0.088235	0.052265	0.291667	0.007576	0	0.007576	0.660377	0.267857	0.034091	18942.4	0.1341	0.075405	0.162946
07169	0.124193	0.012517	0.228737	0.019756	0.0641026	0.006275	0.750774	0.274341	0.019693	19787.3	0.132898	0.300265	0.191857
07170	0	0.028689	0.140351	0	0.0901639	0.070175	0.863636	0.335052	0.04386	16379.2	0.0952381	0.410189	0.139175
07171	0.214286	0.049472	0.179372	0.008969	0.0202429	0.013453	0.771429	0.265576	0.035874	18481.3	0.206806	0.228538	0.21375
07172	0.072057	0.0115	0.182249	0.005603	0.0161491	0.004034	0.59021	0.252619	0.014071	22341.2	0.0804731	0.204967	0.183412
07174	0.068966	0.021912	0.372197	0.013453	0	0.004484	0.714286	0.48564	0.03139	20004	0.121212	0.332848	0.174935
07177	0.06383	0.004745	0.145215	0.006601	0.0508475	0.0033	0.60274	0.244207	0.023102	19858.5	0.103448	0.232877	0.158645
07178	0.125	0.008757	0.241245	0.007782	0.0763359	0.003891	0.851064	0.302961	0.023346	18239.1	0.20524	0.361162	0.166287
07179	0	0.023077	0.148148	0	0	0	0.75	0.281553	0.055556	21251.5	0.0666667	0.124542	0.242718
07181	0.135795	0.095068	0.481604	0.0152	0.139742	0.0024	0.697245	0.514108	0.0472	17793.9	0.182861	0.3188	0.177119
07182	0.105241	0.015625	0.175002	0.012334	0.0484496	0.001995	0.75754	0.317092	0.040813	19644.8	0.129971	0.279068	0.190103
07183	0.172414	0.023555	0.31441	0.004367	0.10917	0	0.575	0.307692	0.021834	18954	0.180412	0.124821	0.137931
07185	0.125	0.005961	0.203704	0.014815	0.037037	0.037037	0.773585	0.327835	0.037037	19556.1	0.109325	0.358491	0.156701
07186	0.20936	0.062132	0.559951	0.013022	0.195813	0.001474	0.648148	0.349867	0.030713	19042.2	0.182363	0.206553	0.162065
07187	0.125	0.083333	0.287879	0.030303	0.2	0	0.7	0.35514	0.030303	15545.3	0.170732	0.2	0.17757
07188	0.081633	0.003798	0.183673	0.007849	0.0461783	0	0.622047	0.424774	0.018838	20051	0.0689319	0.260039	0.184982
07189	0.055556	0.03367	0.308725	0	0.0333333	0.006711	0.565217	0.266094	0.013423	19228	0.144068	0.173913	0.201717
07190	0.066667	0.004739	0.237624	0	0.1	0	0.826087	0.264368	0.009901	21037.3	0.179245	0.173913	0.172414
07191	0.096296	0.012787	0.281349	0.017914	0.0315789	0.003161	0.52381	0.263158	0.043203	21772.2	0.151129	0.169312	0.183599
07192	0	0.033484	0.151501	0.014065	0.0704225	0.050488	0.747123	0.592334	0.028448	17303.3	0.146522	0.503673	0.0975157
07193	0.090909	0.017912	0.2125	0.0125	0	0	0.789596	0.388111	0.025	19235	0.159449	0.231896	0.174269
07194	0.148148	0.022222	0.198953	0.010471	0.026455	0.010471	0.645833	0.220497	0.020942	19315	0.0833333	0.166667	0.170807
07195	0.333333	0.051724	0.235294	0	0.441176	0.029412	0.5	0.607843	0.058824		0.0454545	0	0.0980392
07197	0.119088	0.010722	0.207833	0.013464	0.0559503	0.00372	0.613389	0.336575	0.02254	21594	0.0987299	0.238347	0.146132
07198	0.092308	0.019508	0.121429	0.014286	0.0243309	0.007143	0.544003	0.268915	0.038095	21371.9	0.131196	0.233585	0.157876
07199	0.042254	0.043771	0.282569	0.012844	0.0917431	0.001835	0.793478	0.304671	0.023853	19313	0.173077	0.195652	0.177282
07201	0.104	0.028268	0.438024	0.000932	0.149953	0	0.743792	0.386357	0.016775	19230	0.215424	0.282642	0.154031
07202	0	0.09375	0.228916	0	0.131579	0.024096	0.666667	0.351145	0.084337	11537.3	0.229508	0.166667	0.221374
07203	0.166667	0.016393	0.095238	0	0.0833333	0.015873	0.666667	0.465347	0		0.06	0.111111	0.138614
07204	0.088903	0.029988	0.310267	0.010281	0.149131	0.013084	0.765391	0.41344	0.035495	18398.5	0.0763257	0.37048	0.158286
07205	0.107143	0.002863	0.147748	0.012613	0.0189036	0.001802	0.625	0.272016	0.016216	19759.5	0.0918367	0.301339	0.174168
07207	0.089563	0.048642	0.270036	0.008522	0.0419287	0	0.778478	0.289198	0.021203	18712.9	0.21326	0.242573	0.221147
07208	0	0.04878	0.309091	0	0.0819672	0	0.8	0.086957	0	21014.7	0.157895	0.199267	0.282609
07210	0.16129	0.011407	0.238494	0.008368	0.0204082	0.012552	0.54902	0.184915	0.037657	19325	0.144681	0.195964	0.199513
07211	0.094207	0.051252	0.225575	0.003639	0.0210084	0.0086	0.644567	0.270214	0.007971	16594.3	0.156523	0.148395	0.203
07212	0	0.004666	0.307691	0.009615	0.285714	0.057692	0.888889	0.393537	0.028846	16874	0.141956	0.499224	0.131179
07213	0	0.075939	0.205479	0.027397	0.0632911	0.013699	0.722309	0.126027	0.068493	15590.7	0.12674	0.167449	0.201784
07214	0.2	0.054726	0.290323	0.021505	0.10989	0	0.666667	0.295597	0.075269	18790.7	0.26506	0.400083	0.188679
07216	0.035934	0.025277	0.301296	0.012561	0.04329	0.008797	0.874662	0.416697	0.021101	17630	0.137901	0.313912	0.14821
07217	0.083333	0.008578	0.200599	0.005988	0.0874636	0.008982	0.709302	0.303279	0.035928	18869	0.10101	0.314071	0.154098
07218	0.238095	0.014164	0.187879	0.018182	0.0576923	0.018182	0.807692	0.336918	0.018182	17952.4	0.118881	0.268431	0.182796
07219	0	0.00974	0.243243	0.018018	0	0	0.612903	0.156398	0.054054	20108.3	0.141026	0.19416	0.189573
07221	0.214286	0.011719	0.273585	0.009434	0.0952381	0.009434	0.833333	0.342246	0.066038	16562.7	0.118644	0.333333	0.165775
07222	0.153846	0.010101	0.202128	0	0.0526316	0.010638	0.52381	0.36875	0	21433.7	0.117021	0.189632	0.11875
07223	0.285714	0.021739	0.225806	0.016129	0.0833333	0	0.583333	0.316832	0.032258	19181	0.173077	0.333333	0.168317
07224	0.083333	0	0.247525	0.019802	0.047619	0	0.8	0.375758	0.049505	17900	0.114943	0.15	0.139394
07225	0.0737	0.008075	0.127384	0.015062	0.0211268	0.002486	0.526264	0.264042	0.008824	24873.3	0.0596123	0.148816	0.16608
07227	0.089293	0.007613	0.29725	0.008999	0.0391791	0.003928	0.721545	0.288311	0.020372	20537.6	0.086396	0.374558	0.171404
07228	0.093819	0.02291	0.252201	0.014172	0.0550964	0.018953	0.633067	0.300095	0.01956	21385.6	0.0948318	0.199739	0.183505
07229	0.090751	0.030181	0.320426	0.01853	0.0366748	0.002485	0.6484	0.318982	0.015744	20010	0.135017	0.247853	0.196085
07230	0.12	0.024752	0.262032	0.005348	0.0277778	0.005348	0.536585	0.213333	0.016043	18334.4	0.117347	0.171091	0.25
07231	0.088235	0.03789	0.245347	0.01269	0.0503843	0.002538	0.61572	0.266334	0.029611	20997.6	0.145533	0.172501	0.179228
07232	0.136364	0.011889	0.208333	0.005952	0.118012	0.011905	0.6875	0.401236	0.02381	17621.3	0.102963	0.187481	0.15184
07233	0.3125	0.067568	0.21875	0	0.04	0.010417	0.724138	0.381818	0.03125	15786	0.223404	0.0345469	0.206061
07234	0.058824	0.02381	0.299065	0.018692	0.102041	0	0.785714	0.207921	0.028037	18927	0.0909091	0.24931	0.212871
07235	0.084683	0	0.192233	0.008819	0	0.009535	0.845341	0.399904	0.018169	17065	0.0633033	0.107657	0.147641
07236	0.109375	0.009346	0.343195	0.009862	0.186275	0.013807	0.790698	0.441423	0.023669	18681.3	0.117778	0.395349	0.145397
07237	0.113636	0.014194	0.257396	0.008876	0.118541	0.02071	0.737705	0.267025	0.023669	19442.4	0.130952	0.344129	0.170251
07238	0.15	0.069182	0.289855	0.014493	0.0746269	0	0.863636	0.242798	0.028986	17692.2	0.0546875	0.408949	0.115226
07240	0.115108	0.013424	0.16041	0.005688	0.0571762	0.002275	0.536946	0.215227	0.022753	23225	0.0937431	0.216644	0.181554
07241	0.069767	0.013966	0.311644	0.006849	0.0350877	0	0.666667	0.215356	0.027397	20003	0.178771	0.27381	0.17603
07242	0	0.053571	0.188679	0	0	0	0.769231	0.290323	0	20801	0.0612245	0.0768194	0.193548
07243	0	0.012739	0.154472	0.00813	0.0396825	0.00813	0.727848	0.336283	0.03252	18684.8	0.11039	0.284844	0.207965
07244	0.2	0.040293	0.220183	0	0.0695652	0.036697	0.783784	0.326531	0.045872	15882.4	0.134921	0.216696	0.168367
07245	0.119818	0.006537	0.265814	0.00896	0.118409	0.001004	0.60767	0.366983	0.01307	21338.7	0.0964925	0.203898	0.158065
07247	0.106473	0.026293	0.391275	0.018577	0.0811688	0.013681	0.678306	0.298034	0.025656	19896.2	0.158873	0.293553	0.177653
07248	0.071429	0.027132	0.173913	0.017391	0.0431034	0	0.75	0.365079	0.008696	17493.9	0.0629921	0.428975	0.153439
07250	0.142155	0.010459	0.298837	0.01023	0.132979	0.027058	0.764412	0.409118	0.031217	18908.8	0.156041	0.379874	0.128555
07251	0.111111	0.051724	0.210526	0.013158	0.134146	0	0.857143	0.265625	0.013158	16007.6	0.134146	0.0712793	0.195313
07252	0.142857	0	0.231579	0	0.15534	0.073684	0.772727	0.544872	0.031579	16821.8	0.189189	0.319129	0.166667
07254	0.050847	0.013652	0.213514	0.005405	0.0262467	0.002703	0.675676	0.201835	0.018919	21263.5	0.0974359	0.243	0.186544
07255	0.079545	0.013378	0.273476	0.014827	0.0325203	0	0.770833	0.26422	0.032949	20394.8	0.0871863	0.375	0.156881
07256	0.15	0.039275	0.214286	0.006494	0.129032	0.012987	0.870968	0.332061	0.019481	17606.2	0.10596	0.258065	0.156489
07258	0.166667	0.017637	0.252252	0.018018	0.0434783	0.072072	0.497917	0.275066	0.045045	16502.7	0.0623045	0.27734	0.198736
07259	0.153061	0.053444	0.326418	0.013831	0.0410397	0.001383	0.606667	0.258692	0.047026	19145.2	0.137056	0.19328	0.193211
07260	0.166667	0.008753	0.188953	0.020349	0.0291545	0.002907	0.597701	0.235479	0.017442	21365	0.0806452	0.25293	0.177394
07261	0.044944	0.019846	0.263868	0.013493	0.0984848	0.001499	0.602564	0.246967	0.014993	20724.4	0.106207	0.224359	0.174177
07264	0.092715	0.022699	0.271296	0.010185	0.0413983	0.000926	0.588401	0.255061	0.021296	21465.2	0.155285	0.178402	0.167896
07265	0.111373	0.011856	0.242007	0.012018	0.0618375	0.005331	0.642892	0.335618	0.019048	20375.8	0.103555	0.324484	0.14787
07266	0.166667	0.040828	0.211538	0	0.0819672	0.057692	0.8	0.27356	0.019231		0.158014	0.198253	0.178633
07267	0.152689	0.008296	0.220654	0.026635	0.130435	0.075605	0.647447	0.473451	0.061451	17987	0.125713	0.293155	0.160388
07268	0.087791	0.026451	0.347852	0.009136	0.0857143	0.009358	0.599756	0.281291	0.006926	21696.2	0.187455	0.160033	0.202498
07269	0.114154	0.006199	0.277562	0.001492	0.13271	0.023032	0.7571	0.441222	0.011637	18829	0.102367	0.332227	0.108095
07270	0.090541	0.01569	0.167556	0.014415	0.113514	0	0.49814	0.304889	0.015183	22210	0.120258	0.126463	0.180095
07272	0	0.003284	0.26087	0.007246	0.0359712	0	0.601266	0.239778	0	22046.7	0.0996815	0.233924	0.180844
07273	0	0.045662	0.209524	0.009524	0.142857	0.009524	0.411765	0.265537	0.047619	16532.8	0.19	0.0590921	0.214689
07274	0.142857	0.009346	0.163265	0.020408	0.0952381	0.010204	0.807692	0.366279	0.030612	16616	0.183673	0.346154	0.180233
07276	0.066667	0.003636	0.095238	0.009524	0.0471698	0.019048	0.793103	0.355191	0.009524	17751.9	0.0797101	0.310461	0.169399
07278	0.238095	0.013736	0.271676	0	0.0588235	0.011561	0.588235	0.291971	0.011561	16715.3	0.155172	0.323529	0.164234
07279	0.080472	0.016149	0.219523	0.014815	0.0495979	0.004164	0.577629	0.271968	0.034002	20574.4	0.119772	0.231769	0.19107
07280	0.13336	0.043176	0.337212	0.015036	0.116564	0.006264	0.734022	0.337501	0.03397	17691	0.182037	0.245438	0.20355
07281	0.122845	0.015716	0.293671	0.010127	0.0679305	0.001582	0.496361	0.250706	0.020253	22447	0.103129	0.148472	0.164371
[truncated: 29,063 more rows]
